# Supplementary material for: The Effect of Bee Venom Peptides Melittin, Tertiapin, and Apamin on the Human Erythrocytes Ghosts: A Preliminary Study
Source: Metabolites. 2020 May 13;10(5):191. doi: 10.3390/metabo10050191 (PMC7281017; doi:10.3390/metabo10050191)
Supplement: Supplementary file 1 [file metabolites-10-00191-s001.zip]

Archive with 8 entries (7 files):
- Supplementary files - revised/
- Supplementary files - revised/Table S1 List of proteins identified in RBCs.xls
- Supplementary files - revised/Table S2. Differences in protein identification between different melittin concentrations.docx
- Supplementary files - revised/Table S3. Differences in protein identification between different apamin concentrations.docx
- Supplementary files - revised/Table S4 List of proteins identified in RBCs samples treated with melittin.xls
- Supplementary files - revised/Table S5 List of proteins identified in RBCs samples treated with apamin.xls
- Supplementary files - revised/Table S6 List of proteins identified in RBCs samples treated with tertiapin.xls
- Supplementary files - revised/Table S7 List of proteins identified in control RBCs samples.xls
