# Supplementary material for: The Effect of Bee Venom Peptides Melittin, Tertiapin, and Apamin on the Human Erythrocytes Ghosts: A Preliminary Study
Source: Metabolites. 2020 May 13;10(5):191. doi: 10.3390/metabo10050191 (PMC7281017; doi:10.3390/metabo10050191)
Supplement: Supplementary file 1 [file metabolites-10-00191-s001.zip › Supplementary files - revised/Table S1 List of proteins identified in RBCs.xls]

## Sheet: Supp mat Table S1
Row	Accession	Protein	MW [kDa]	pI	#Alt. Proteins	Scores	#Peptides	SC [%]	RMS90 [ppm]	Rank
1	1433B_HUMAN	14-3-3 protein beta/alpha OS=Homo sapiens GN=YWHAB PE=1 SV=3	28.1	4.6	2	373.3 (M:373.3)	7	26.0	7.11	71
2	1433E_HUMAN	14-3-3 protein epsilon OS=Homo sapiens GN=YWHAE PE=1 SV=1	29.2	4.5	3	508.2 (M:508.2)	9	35.3	4.86	54
3	1433G_HUMAN	14-3-3 protein gamma OS=Homo sapiens GN=YWHAG PE=1 SV=2	28.3	4.7	1	263.7 (M:263.7)	6	23.9	6.79	90
4	1433Z_HUMAN	14-3-3 protein zeta/delta OS=Homo sapiens GN=YWHAZ PE=1 SV=1	27.7	4.6	1	270.6 (M:270.6)	6	16.7	6.22	88
7	PRS6A_HUMAN	26S protease regulatory subunit 6A OS=Homo sapiens GN=PSMC3 PE=1 SV=3	49.2	5.0	1	91.2 (M:91.2)	2	8.2	5.28	162
9	PRS7_HUMAN	26S protease regulatory subunit 7 OS=Homo sapiens GN=PSMC2 PE=1 SV=3	48.6	5.6	1	230.0 (M:230.0)	5	13.6	6.18	103
14	EM55_HUMAN	55 kDa erythrocyte membrane protein OS=Homo sapiens GN=MPP1 PE=1 SV=2	52.3	7.1	1	1564.8 (M:1564.8)	20	46.6	7.40	20
15	K6PL_HUMAN	6-phosphofructokinase, liver type OS=Homo sapiens GN=PFKL PE=1 SV=6	85.0	7.9	2	200.8 (M:200.8)	4	8.2	5.90	118
16	6PGD_HUMAN	6-phosphogluconate dehydrogenase, decarboxylating OS=Homo sapiens GN=PGD PE=1 SV=3	53.1	7.0	1	180.5 (M:180.5)	2	9.9	6.60	125
18	ACTS_HUMAN	Actin, alpha skeletal muscle OS=Homo sapiens GN=ACTA1 PE=1 SV=1	42.0	5.1	4	1343.7 (M:1343.7)	17	30.2	4.84	25
19	ACTB_HUMAN	Actin, cytoplasmic 1 OS=Homo sapiens GN=ACTB PE=1 SV=1	41.7	5.2	7	3508.4 (M:3508.4)	30	75.2	10.39	6
20	ACPH_HUMAN	Acylamino-acid-releasing enzyme OS=Homo sapiens GN=APEH PE=1 SV=4	81.2	5.2	1	1526.4 (M:1526.4)	18	35.1	5.47	21
21	SAHH_HUMAN	Adenosylhomocysteinase OS=Homo sapiens GN=AHCY PE=1 SV=4	47.7	5.9	1	164.4 (M:164.4)	4	14.6	7.40	130
22	PUR8_HUMAN	Adenylosuccinate lyase OS=Homo sapiens GN=ADSL PE=1 SV=2	54.9	6.8	1	163.0 (M:163.0)	3	9.1	4.90	131
23	A16A1_HUMAN	Aldehyde dehydrogenase family 16 member A1 OS=Homo sapiens GN=ALDH16A1 PE=1 SV=2	85.1	6.4	1	310.2 (M:310.2)	6	11.5	6.34	80
25	ADDA_HUMAN	Alpha-adducin OS=Homo sapiens GN=ADD1 PE=1 SV=2	80.9	5.5	1	2114.8 (M:2114.8)	25	41.5	8.70	13
26	RHAG_HUMAN	Ammonium transporter Rh type A OS=Homo sapiens GN=RHAG PE=1 SV=2	44.2	6.4	1	191.4 (M:191.4)	2	7.1	7.46	120
27	ANK1_HUMAN	Ankyrin-1 OS=Homo sapiens GN=ANK1 PE=1 SV=3	206.1	5.6	1	11309.1 (M:11309.1)	119	63.5	13.17	3
28	ANK2_HUMAN	Ankyrin-2 OS=Homo sapiens GN=ANK2 PE=1 SV=4	433.4	4.9	1	404.4 (M:404.4)	7	2.1	24.71	65
29	ANK3_HUMAN	Ankyrin-3 OS=Homo sapiens GN=ANK3 PE=1 SV=3	480.1	6.1	1	552.5 (M:552.5)	8	1.5	8.62	50
31	AQP1_HUMAN	Aquaporin-1 OS=Homo sapiens GN=AQP1 PE=1 SV=3	28.5	7.8	1	282.3 (M:282.3)	2	8.2	6.49	85
35	ABCB6_HUMAN	ATP-binding cassette sub-family B member 6, mitochondrial OS=Homo sapiens GN=ABCB6 PE=1 SV=1	93.8	9.4	1	293.9 (M:293.9)	5	11.5	15.03	83
36	ACLY_HUMAN	ATP-citrate synthase OS=Homo sapiens GN=ACLY PE=1 SV=3	120.8	7.1	1	1187.4 (M:1187.4)	16	24.6	9.72	28
37	DHX29_HUMAN	ATP-dependent RNA helicase DHX29 OS=Homo sapiens GN=DHX29 PE=1 SV=2	155.1	9.0	1	80.4 (M:80.4)	3	2.5	5.84	168
38	B3AT_HUMAN	Band 3 anion transport protein OS=Homo sapiens GN=SLC4A1 PE=1 SV=3	101.7	4.9	1	3342.8 (M:3342.8)	38	37.5	5.15	7
39	BBS1_HUMAN	Bardet-Biedl syndrome 1 protein OS=Homo sapiens GN=BBS1 PE=1 SV=1	65.0	8.9	1	99.8 (M:99.8)	3	8.3	13.28	156
40	BCAM_HUMAN	Basal cell adhesion molecule OS=Homo sapiens GN=BCAM PE=1 SV=2	67.4	5.5	1	95.8 (M:95.8)	2	4.3	5.10	158
41	BASI_HUMAN	Basigin OS=Homo sapiens GN=BSG PE=1 SV=2	42.2	5.3	1	140.2 (M:140.2)	3	10.6	4.37	139
42	ACTBL_HUMAN	Beta-actin-like protein 2 OS=Homo sapiens GN=ACTBL2 PE=1 SV=2	42.0	5.3	1	646.0 (M:646.0)	9	16.2	9.62	46
43	ADDB_HUMAN	Beta-adducin OS=Homo sapiens GN=ADD2 PE=1 SV=3	80.8	5.6	1	2494.3 (M:2494.3)	30	39.8	5.72	12
44	PMGE_HUMAN	Bisphosphoglycerate mutase OS=Homo sapiens GN=BPGM PE=1 SV=2	30.0	6.1	1	927.0 (M:927.0)	13	50.2	6.29	35
45	BLMH_HUMAN	Bleomycin hydrolase OS=Homo sapiens GN=BLMH PE=1 SV=1	52.5	5.8	1	201.5 (M:201.5)	4	12.1	6.19	117
46	RHCE_HUMAN	Blood group Rh(CE) polypeptide OS=Homo sapiens GN=RHCE PE=1 SV=2	45.5	10.1	1	233.7 (M:233.7)	4	10.1	8.10	101
47	RHD_HUMAN	Blood group Rh(D) polypeptide OS=Homo sapiens GN=RHD PE=1 SV=3	45.2	9.4	1	211.4 (M:211.4)	4	8.2	7.57	110
48	C1TC_HUMAN	C-1-tetrahydrofolate synthase, cytoplasmic OS=Homo sapiens GN=MTHFD1 PE=1 SV=3	101.5	7.0	1	118.4 (M:118.4)	4	4.6	8.66	143
50	CALM_HUMAN	Calmodulin OS=Homo sapiens GN=CALM1 PE=1 SV=2	16.8	3.9	1	108.3 (M:108.3)	1	10.7	4.47	147
51	CPNS1_HUMAN	Calpain small subunit 1 OS=Homo sapiens GN=CAPNS1 PE=1 SV=1	28.3	4.9	1	225.6 (M:225.6)	3	16.0	4.97	104
52	CAN1_HUMAN	Calpain-1 catalytic subunit OS=Homo sapiens GN=CAPN1 PE=1 SV=1	81.8	5.4	1	690.8 (M:690.8)	14	23.7	7.12	44
53	ICAL_HUMAN	Calpastatin OS=Homo sapiens GN=CAST PE=1 SV=4	76.5	4.8	1	818.4 (M:818.4)	12	21.5	6.96	40
54	CALR_HUMAN	Calreticulin OS=Homo sapiens GN=CALR PE=1 SV=1	48.1	4.1	1	80.1 (M:80.1)	2	6.7	21.68	169
55	KAP0_HUMAN	cAMP-dependent protein kinase type I-alpha regulatory subunit OS=Homo sapiens GN=PRKAR1A PE=1 SV=1	43.0	5.1	1	106.4 (M:106.4)	3	11.3	7.74	150
56	CAH1_HUMAN	Carbonic anhydrase 1 OS=Homo sapiens GN=CA1 PE=1 SV=2	28.9	6.7	1	1425.3 (M:1425.3)	15	70.5	4.62	23
57	CAH2_HUMAN	Carbonic anhydrase 2 OS=Homo sapiens GN=CA2 PE=1 SV=2	29.2	7.0	1	80.9 (M:80.9)	2	14.6	4.92	165
59	CATA_HUMAN	Catalase OS=Homo sapiens GN=CAT PE=1 SV=3	59.7	7.0	1	3758.1 (M:3758.1)	42	68.7	8.96	5
60	CD44_HUMAN	CD44 antigen OS=Homo sapiens GN=CD44 PE=1 SV=3	81.5	5.0	1	165.8 (M:165.8)	3	5.1	4.98	129
61	CD59_HUMAN	CD59 glycoprotein OS=Homo sapiens GN=CD59 PE=1 SV=1	14.2	6.1	1	218.6 (M:218.6)	4	27.3	7.38	106
62	CD99_HUMAN	CD99 antigen OS=Homo sapiens GN=CD99 PE=1 SV=1	18.8	4.4	1	89.1 (M:89.1)	2	13.0	12.47	163
65	CLH1_HUMAN	Clathrin heavy chain 1 OS=Homo sapiens GN=CLTC PE=1 SV=5	191.5	5.4	1	257.0 (M:257.0)	7	5.3	4.61	92
66	DAF_HUMAN	Complement decay-accelerating factor OS=Homo sapiens GN=CD55 PE=1 SV=4	41.4	9.1	1	114.8 (M:114.8)	2	9.2	4.59	145
69	CAND1_HUMAN	Cullin-associated NEDD8-dissociated protein 1 OS=Homo sapiens GN=CAND1 PE=1 SV=2	136.3	5.4	1	210.8 (M:210.8)	3	5.9	6.32	112
74	HEM2_HUMAN	Delta-aminolevulinic acid dehydratase OS=Homo sapiens GN=ALAD PE=1 SV=1	36.3	6.4	1	1295.5 (M:1295.5)	19	49.7	7.74	26
75	DEMA_HUMAN	Dematin OS=Homo sapiens GN=EPB49 PE=1 SV=3	45.5	9.5	1	1412.8 (M:1412.8)	18	51.6	6.49	24
81	S29A1_HUMAN	Equilibrative nucleoside transporter 1 OS=Homo sapiens GN=SLC29A1 PE=1 SV=3	50.2	9.6	1	216.6 (M:216.6)	5	11.2	6.40	107
82	STOM_HUMAN	Erythrocyte band 7 integral membrane protein OS=Homo sapiens GN=STOM PE=1 SV=3	31.7	8.9	1	1648.1 (M:1648.1)	20	70.1	7.75	19
83	EPB42_HUMAN	Erythrocyte membrane protein band 4.2 OS=Homo sapiens GN=EPB42 PE=1 SV=3	77.0	9.3	1	3770.6 (M:3770.6)	43	61.6	11.36	4
84	ERMAP_HUMAN	Erythroid membrane-associated protein OS=Homo sapiens GN=ERMAP PE=1 SV=1	52.6	9.7	1	239.9 (M:239.9)	5	11.6	5.83	97
85	EXOC8_HUMAN	Exocyst complex component 8 OS=Homo sapiens GN=EXOC8 PE=1 SV=2	81.7	5.2	1	103.6 (M:103.6)	2	4.3	11.76	152
86	FBX7_HUMAN	F-box only protein 7 OS=Homo sapiens GN=FBXO7 PE=1 SV=1	58.5	6.1	1	189.8 (M:189.8)	4	7.3	10.68	121
88	BLVRB_HUMAN	Flavin reductase (NADPH) OS=Homo sapiens GN=BLVRB PE=1 SV=3	22.1	7.9	1	393.6 (M:393.6)	5	37.4	9.74	66
89	FLOT1_HUMAN	Flotillin-1 OS=Homo sapiens GN=FLOT1 PE=1 SV=3	47.3	7.8	1	1054.9 (M:1054.9)	17	39.8	7.79	31
90	FLOT2_HUMAN	Flotillin-2 OS=Homo sapiens GN=FLOT2 PE=1 SV=2	47.0	5.0	1	1051.2 (M:1051.2)	18	36.9	6.04	32
91	ALDOA_HUMAN	Fructose-bisphosphate aldolase A OS=Homo sapiens GN=ALDOA PE=1 SV=2	39.4	9.2	1	469.0 (M:469.0)	9	30.5	5.98	60
94	GSH1_HUMAN	Glutamate--cysteine ligase catalytic subunit OS=Homo sapiens GN=GCLC PE=1 SV=2	72.7	5.7	1	107.5 (M:107.5)	3	7.1	4.52	149
96	G3P_HUMAN	Glyceraldehyde-3-phosphate dehydrogenase OS=Homo sapiens GN=GAPDH PE=1 SV=3	36.0	9.3	1	2008.2 (M:2008.2)	22	64.2	8.91	14
97	GLPA_HUMAN	Glycophorin-A OS=Homo sapiens GN=GYPA PE=1 SV=2	16.3	5.2	1	490.7 (M:490.7)	4	40.7	10.09	56
98	GLPC_HUMAN	Glycophorin-C OS=Homo sapiens GN=GYPC PE=1 SV=1	13.8	4.5	1	488.4 (M:488.4)	2	21.1	6.12	57
99	GMPR1_HUMAN	GMP reductase 1 OS=Homo sapiens GN=GMPR PE=1 SV=1	37.4	6.7	1	201.5 (M:201.5)	3	9.0	8.30	116
100	GAPR1_HUMAN	Golgi-associated plant pathogenesis-related protein 1 OS=Homo sapiens GN=GLIPR2 PE=1 SV=3	17.2	10.0	1	252.5 (M:252.5)	4	35.1	6.48	93
103	GBB1_HUMAN	Guanine nucleotide-binding protein G(I)/G(S)/G(T) subunit beta-1 OS=Homo sapiens GN=GNB1 PE=1 SV=3	37.4	5.6	3	127.1 (M:127.1)	3	10.0	9.52	141
105	HSP71_HUMAN	Heat shock 70 kDa protein 1A/1B OS=Homo sapiens GN=HSPA1A PE=1 SV=5	70.0	5.4	4	534.8 (M:534.8)	9	19.5	7.60	52
106	HSP74_HUMAN	Heat shock 70 kDa protein 4 OS=Homo sapiens GN=HSPA4 PE=1 SV=4	94.3	5.0	1	306.2 (M:306.2)	6	9.0	5.80	82
107	HSP7C_HUMAN	Heat shock cognate 71 kDa protein OS=Homo sapiens GN=HSPA8 PE=1 SV=1	70.9	5.2	3	1738.6 (M:1738.6)	20	39.3	8.70	18
108	TRAP1_HUMAN	Heat shock protein 75 kDa, mitochondrial OS=Homo sapiens GN=TRAP1 PE=1 SV=3	80.1	9.0	1	92.3 (M:92.3)	2	3.6	8.66	161
109	HS90A_HUMAN	Heat shock protein HSP 90-alpha OS=Homo sapiens GN=HSP90AA1 PE=1 SV=5	84.6	4.8	6	905.0 (M:905.0)	15	23.2	13.38	36
110	HBA_HUMAN	Hemoglobin subunit alpha OS=Homo sapiens GN=HBA1 PE=1 SV=2	15.2	9.4	2	2863.7 (M:2863.7)	23	99.3	7.37	8
111	HBB_HUMAN	Hemoglobin subunit beta OS=Homo sapiens GN=HBB PE=1 SV=2	16.0	6.9	1	2661.8 (M:2661.8)	24	95.2	10.13	9
112	HBD_HUMAN	Hemoglobin subunit delta OS=Homo sapiens GN=HBD PE=1 SV=2	16.0	9.1	1	1790.7 (M:1790.7)	18	92.5	10.57	16
113	HBE_HUMAN	Hemoglobin subunit epsilon OS=Homo sapiens GN=HBE1 PE=1 SV=2	16.2	9.4	1	181.8 (M:181.8)	5	27.2	6.51	124
114	HBG2_HUMAN	Hemoglobin subunit gamma-2 OS=Homo sapiens GN=HBG2 PE=1 SV=2	16.1	6.8	2	203.3 (M:203.3)	4	43.5	5.85	115
116	F10A1_HUMAN	Hsc70-interacting protein OS=Homo sapiens GN=ST13 PE=1 SV=2	41.3	5.0	3	431.2 (M:431.2)	6	16.8	4.39	62
119	IMB1_HUMAN	Importin subunit beta-1 OS=Homo sapiens GN=KPNB1 PE=1 SV=2	97.1	4.5	1	264.3 (M:264.3)	6	10.2	5.65	89
121	KELL_HUMAN	Kell blood group glycoprotein OS=Homo sapiens GN=KEL PE=1 SV=2	82.8	9.1	1	813.9 (M:813.9)	14	26.6	6.55	41
132	LDHB_HUMAN	L-lactate dehydrogenase B chain OS=Homo sapiens GN=LDHB PE=1 SV=2	36.6	5.7	4	603.1 (M:603.1)	9	37.1	6.93	48
141	PUR6_HUMAN	Multifunctional protein ADE2 OS=Homo sapiens GN=PAICS PE=1 SV=3	47.0	7.7	1	250.2 (M:250.2)	4	10.6	6.97	95
144	PNCB_HUMAN	Nicotinate phosphoribosyltransferase OS=Homo sapiens GN=NAPRT1 PE=1 SV=2	57.5	5.4	1	233.0 (M:233.0)	6	13.8	5.02	102
146	NSF1C_HUMAN	NSFL1 cofactor p47 OS=Homo sapiens GN=NSFL1C PE=1 SV=2	40.5	4.9	1	472.5 (M:472.5)	8	29.2	4.89	59
148	NDKB_HUMAN	Nucleoside diphosphate kinase B OS=Homo sapiens GN=NME2 PE=1 SV=1	17.3	9.4	3	220.2 (M:220.2)	5	37.5	9.06	105
150	PRDX1_HUMAN	Peroxiredoxin-1 OS=Homo sapiens GN=PRDX1 PE=1 SV=1	22.1	9.2	1	770.6 (M:770.6)	12	62.3	1.64	42
151	PRDX2_HUMAN	Peroxiredoxin-2 OS=Homo sapiens GN=PRDX2 PE=1 SV=5	21.9	5.6	1	1776.8 (M:1776.8)	15	68.7	6.17	17
152	PRDX6_HUMAN	Peroxiredoxin-6 OS=Homo sapiens GN=PRDX6 PE=1 SV=3	25.0	6.0	1	329.7 (M:329.7)	5	25.9	8.23	78
154	PI42A_HUMAN	Phosphatidylinositol 5-phosphate 4-kinase type-2 alpha OS=Homo sapiens GN=PIP4K2A PE=1 SV=2	46.2	6.5	1	238.2 (M:238.2)	4	11.8	5.90	99
157	PA1B3_HUMAN	Platelet-activating factor acetylhydrolase IB subunit gamma OS=Homo sapiens GN=PAFAH1B3 PE=1 SV=1	25.7	6.4	1	101.8 (M:101.8)	1	9.1	4.05	155
160	PSME1_HUMAN	Proteasome activator complex subunit 1 OS=Homo sapiens GN=PSME1 PE=1 SV=1	28.7	5.7	1	263.2 (M:263.2)	4	15.3	3.61	91
161	PSME2_HUMAN	Proteasome activator complex subunit 2 OS=Homo sapiens GN=PSME2 PE=1 SV=4	27.4	5.4	1	592.8 (M:592.8)	9	42.7	14.22	49
162	PSMF1_HUMAN	Proteasome inhibitor PI31 subunit OS=Homo sapiens GN=PSMF1 PE=1 SV=2	29.8	5.4	1	307.5 (M:307.5)	4	27.3	6.71	81
163	PSA1_HUMAN	Proteasome subunit alpha type-1 OS=Homo sapiens GN=PSMA1 PE=1 SV=1	29.5	6.2	1	191.4 (M:191.4)	3	12.5	4.89	119
164	PSA2_HUMAN	Proteasome subunit alpha type-2 OS=Homo sapiens GN=PSMA2 PE=1 SV=2	25.9	7.7	1	393.4 (M:393.4)	5	26.5	4.64	67
165	PSA3_HUMAN	Proteasome subunit alpha type-3 OS=Homo sapiens GN=PSMA3 PE=1 SV=2	28.4	5.1	1	328.6 (M:328.6)	6	27.1	6.54	79
166	PSA4_HUMAN	Proteasome subunit alpha type-4 OS=Homo sapiens GN=PSMA4 PE=1 SV=1	29.5	8.7	1	428.0 (M:428.0)	8	40.6	5.81	63
167	PSA5_HUMAN	Proteasome subunit alpha type-5 OS=Homo sapiens GN=PSMA5 PE=1 SV=3	26.4	4.6	1	171.9 (M:171.9)	3	17.8	6.14	128
168	PSA6_HUMAN	Proteasome subunit alpha type-6 OS=Homo sapiens GN=PSMA6 PE=1 SV=1	27.4	6.4	1	210.9 (M:210.9)	3	16.7	7.02	111
169	PSA7_HUMAN	Proteasome subunit alpha type-7 OS=Homo sapiens GN=PSMA7 PE=1 SV=1	27.9	9.3	2	277.5 (M:277.5)	4	30.2	5.18	86
170	PSB1_HUMAN	Proteasome subunit beta type-1 OS=Homo sapiens GN=PSMB1 PE=1 SV=2	26.5	9.1	1	339.3 (M:339.3)	5	22.8	7.06	76
171	PSB2_HUMAN	Proteasome subunit beta type-2 OS=Homo sapiens GN=PSMB2 PE=1 SV=1	22.8	6.6	1	417.3 (M:417.3)	5	35.8	7.52	64
172	PSB3_HUMAN	Proteasome subunit beta type-3 OS=Homo sapiens GN=PSMB3 PE=1 SV=2	22.9	6.2	1	172.9 (M:172.9)	2	13.7	5.17	127
173	PSB4_HUMAN	Proteasome subunit beta type-4 OS=Homo sapiens GN=PSMB4 PE=1 SV=4	29.2	5.6	1	346.0 (M:346.0)	4	22.7	6.36	75
174	PSB5_HUMAN	Proteasome subunit beta type-5 OS=Homo sapiens GN=PSMB5 PE=1 SV=3	28.5	6.5	1	380.7 (M:380.7)	6	23.6	9.23	70
175	PSB6_HUMAN	Proteasome subunit beta type-6 OS=Homo sapiens GN=PSMB6 PE=1 SV=4	25.3	4.7	1	241.0 (M:241.0)	5	22.6	5.31	96
177	41_HUMAN	Protein 4.1 OS=Homo sapiens GN=EPB41 PE=1 SV=4	97.0	5.3	3	2653.1 (M:2653.1)	37	38.2	12.00	10
178	AGO2_HUMAN	Protein argonaute-2 OS=Homo sapiens GN=EIF2C2 PE=1 SV=3	97.1	10.1	2	443.8 (M:443.8)	9	16.2	6.52	61
180	DDI2_HUMAN	Protein DDI1 homolog 2 OS=Homo sapiens GN=DDI2 PE=1 SV=1	44.5	4.8	1	486.8 (M:486.8)	7	30.8	5.85	58
183	LFG3_HUMAN	Protein lifeguard 3 OS=Homo sapiens GN=TMBIM1 PE=1 SV=2	34.6	8.6	1	104.6 (M:104.6)	2	8.4	3.77	151
186	S10A8_HUMAN	Protein S100-A8 OS=Homo sapiens GN=S100A8 PE=1 SV=1	10.8	6.6	1	80.9 (M:80.9)	2	20.4	3.56	164
188	TGM2_HUMAN	Protein-glutamine gamma-glutamyltransferase 2 OS=Homo sapiens GN=TGM2 PE=1 SV=2	77.3	5.0	2	158.4 (M:158.4)	4	8.7	7.76	134
189	PNPH_HUMAN	Purine nucleoside phosphorylase OS=Homo sapiens GN=PNP PE=1 SV=2	32.1	6.5	1	1079.3 (M:1079.3)	15	58.5	5.80	29
190	DEOC_HUMAN	Putative deoxyribose-phosphate aldolase OS=Homo sapiens GN=DERA PE=1 SV=2	35.2	9.8	1	160.3 (M:160.3)	4	15.1	7.75	133
192	TPM3L_HUMAN	Putative tropomyosin alpha-3 chain-like protein OS=Homo sapiens PE=5 SV=2	26.3	4.3	1	386.6 (M:386.6)	6	23.8	5.39	69
193	KPYR_HUMAN	Pyruvate kinase isozymes R/L OS=Homo sapiens GN=PKLR PE=1 SV=2	61.8	8.8	1	184.0 (M:184.0)	3	8.9	3.19	123
194	GDIA_HUMAN	Rab GDP dissociation inhibitor alpha OS=Homo sapiens GN=GDI1 PE=1 SV=2	50.6	4.9	2	96.8 (M:96.8)	2	8.5	5.81	157
195	RADI_HUMAN	Radixin OS=Homo sapiens GN=RDX PE=1 SV=1	68.5	6.0	3	142.1 (M:142.1)	3	4.8	6.36	137
196	RAC3_HUMAN	Ras-related C3 botulinum toxin substrate 3 OS=Homo sapiens GN=RAC3 PE=1 SV=1	21.4	9.4	3	155.6 (M:155.6)	3	13.5	6.90	135
197	RAB10_HUMAN	Ras-related protein Rab-10 OS=Homo sapiens GN=RAB10 PE=1 SV=1	22.5	9.4	19	204.4 (M:204.4)	3	22.0	6.61	114
200	RAB35_HUMAN	Ras-related protein Rab-35 OS=Homo sapiens GN=RAB35 PE=1 SV=1	23.0	9.4	1	95.4 (M:95.4)	2	12.4	4.24	159
201	RAB5C_HUMAN	Ras-related protein Rab-5C OS=Homo sapiens GN=RAB5C PE=1 SV=2	23.5	9.5	3	80.6 (M:80.6)	2	10.2	10.53	166
202	RAP1B_HUMAN	Ras-related protein Rap-1b OS=Homo sapiens GN=RAP1B PE=1 SV=1	20.8	5.5	3	238.6 (M:238.6)	4	16.8	7.75	98
203	RAP2B_HUMAN	Ras-related protein Rap-2b OS=Homo sapiens GN=RAP2B PE=1 SV=1	20.5	4.6	3	141.6 (M:141.6)	3	15.8	6.31	138
204	AL1A1_HUMAN	Retinal dehydrogenase 1 OS=Homo sapiens GN=ALDH1A1 PE=1 SV=2	54.8	6.3	1	844.9 (M:844.9)	14	32.1	6.35	38
205	PRPS1_HUMAN	Ribose-phosphate pyrophosphokinase 1 OS=Homo sapiens GN=PRPS1 PE=1 SV=2	34.8	6.6	3	372.7 (M:372.7)	6	24.8	11.51	72
206	ESTD_HUMAN	S-formylglutathione hydrolase OS=Homo sapiens GN=ESD PE=1 SV=2	31.4	6.6	1	102.5 (M:102.5)	1	7.8	4.54	154
207	SKP1_HUMAN	S-phase kinase-associated protein 1 OS=Homo sapiens GN=SKP1 PE=1 SV=2	18.6	4.2	1	215.0 (M:215.0)	3	16.0	5.69	108
208	SBP1_HUMAN	Selenium-binding protein 1 OS=Homo sapiens GN=SELENBP1 PE=1 SV=2	52.4	5.9	1	136.6 (M:136.6)	3	6.1	5.33	140
211	2AAA_HUMAN	Serine/threonine-protein phosphatase 2A 65 kDa regulatory subunit A alpha isoform OS=Homo sapiens GN=PPP2R1A PE=1 SV=4	65.3	4.9	2	175.4 (M:175.4)	2	6.3	8.04	126
212	ALBU_HUMAN	Serum albumin OS=Homo sapiens GN=ALB PE=1 SV=2	69.3	5.9	1	963.5 (M:963.5)	19	40.1	4.48	33
213	SH3L1_HUMAN	SH3 domain-binding glutamic acid-rich-like protein OS=Homo sapiens GN=SH3BGRL PE=1 SV=1	12.8	5.1	1	145.8 (M:145.8)	3	40.4	5.70	136
214	GTR1_HUMAN	Solute carrier family 2, facilitated glucose transporter member 1 OS=Homo sapiens GN=SLC2A1 PE=1 SV=2	54.0	9.6	1	1068.0 (M:1068.0)	12	16.7	5.56	30
216	SPTA1_HUMAN	Spectrin alpha chain, erythrocyte OS=Homo sapiens GN=SPTA1 PE=1 SV=5	279.8	4.8	1	24896.8 (M:24896.8)	242	81.3	18.81	1
217	SPTB1_HUMAN	Spectrin beta chain, erythrocyte OS=Homo sapiens GN=SPTB PE=1 SV=5	246.3	5.0	4	20296.5 (M:20296.5)	208	81.1	7.93	2
219	STIP1_HUMAN	Stress-induced-phosphoprotein 1 OS=Homo sapiens GN=STIP1 PE=1 SV=1	62.6	6.4	1	207.7 (M:207.7)	4	11.6	6.83	113
222	SODC_HUMAN	Superoxide dismutase [Cu-Zn] OS=Homo sapiens GN=SOD1 PE=1 SV=2	15.9	5.7	1	93.7 (M:93.7)	2	13.6	2.64	160
223	TCPA_HUMAN	T-complex protein 1 subunit alpha OS=Homo sapiens GN=TCP1 PE=1 SV=1	60.3	5.7	1	552.3 (M:552.3)	11	20.7	5.54	51
224	TCPB_HUMAN	T-complex protein 1 subunit beta OS=Homo sapiens GN=CCT2 PE=1 SV=4	57.5	6.0	1	655.8 (M:655.8)	10	29.0	7.12	45
225	TCPD_HUMAN	T-complex protein 1 subunit delta OS=Homo sapiens GN=CCT4 PE=1 SV=4	57.9	9.0	1	347.6 (M:347.6)	8	20.6	6.98	74
226	TCPE_HUMAN	T-complex protein 1 subunit epsilon OS=Homo sapiens GN=CCT5 PE=1 SV=1	59.6	5.3	1	334.7 (M:334.7)	4	10.2	3.74	77
227	TCPH_HUMAN	T-complex protein 1 subunit eta OS=Homo sapiens GN=CCT7 PE=1 SV=2	59.3	8.6	1	362.8 (M:362.8)	8	22.3	5.64	73
228	TCPG_HUMAN	T-complex protein 1 subunit gamma OS=Homo sapiens GN=CCT3 PE=1 SV=4	60.5	6.1	1	393.4 (M:393.4)	9	22.0	9.07	68
229	TCPQ_HUMAN	T-complex protein 1 subunit theta OS=Homo sapiens GN=CCT8 PE=1 SV=4	59.6	5.3	1	250.3 (M:250.3)	5	9.5	7.07	94
230	TCPZ_HUMAN	T-complex protein 1 subunit zeta OS=Homo sapiens GN=CCT6A PE=1 SV=3	58.0	6.2	2	184.9 (M:184.9)	3	7.5	4.49	122
233	TERA_HUMAN	Transitional endoplasmic reticulum ATPase OS=Homo sapiens GN=VCP PE=1 SV=4	89.3	5.0	1	2648.2 (M:2648.2)	36	50.2	6.28	11
234	GCN1L_HUMAN	Translational activator GCN1 OS=Homo sapiens GN=GCN1L1 PE=1 SV=6	292.6	7.6	1	109.1 (M:109.1)	3	1.6	20.87	146
238	TMOD1_HUMAN	Tropomodulin-1 OS=Homo sapiens GN=TMOD1 PE=1 SV=1	40.5	4.9	2	1233.1 (M:1233.1)	12	46.2	6.82	27
239	TPM1_HUMAN	Tropomyosin alpha-1 chain OS=Homo sapiens GN=TPM1 PE=1 SV=2	32.7	4.5	1	640.5 (M:640.5)	11	26.8	7.27	47
240	TPM3_HUMAN	Tropomyosin alpha-3 chain OS=Homo sapiens GN=TPM3 PE=1 SV=1	32.8	4.5	3	824.5 (M:824.5)	13	29.2	6.56	39
242	UBP14_HUMAN	Ubiquitin carboxyl-terminal hydrolase 14 OS=Homo sapiens GN=USP14 PE=1 SV=3	56.0	5.1	1	117.7 (M:117.7)	2	6.3	8.16	144
243	UBP15_HUMAN	Ubiquitin carboxyl-terminal hydrolase 15 OS=Homo sapiens GN=USP15 PE=1 SV=3	112.3	4.9	1	103.5 (M:103.5)	3	4.3	8.88	153
245	UBP5_HUMAN	Ubiquitin carboxyl-terminal hydrolase 5 OS=Homo sapiens GN=USP5 PE=1 SV=2	95.7	4.8	1	504.4 (M:504.4)	7	18.3	7.79	55
246	RL40_HUMAN	Ubiquitin-60S ribosomal protein L40 OS=Homo sapiens GN=UBA52 PE=1 SV=2	14.7	10.7	4	160.5 (M:160.5)	3	17.2	8.26	132
247	UBE2O_HUMAN	Ubiquitin-conjugating enzyme E2 O OS=Homo sapiens GN=UBE2O PE=1 SV=3	141.2	4.9	1	212.6 (M:212.6)	3	5.4	8.62	109
248	UBA1_HUMAN	Ubiquitin-like modifier-activating enzyme 1 OS=Homo sapiens GN=UBA1 PE=1 SV=3	117.8	5.4	1	275.1 (M:275.1)	6	8.1	6.84	87
249	YM012_HUMAN	Uncharacterized protein DKFZp434B061 OS=Homo sapiens PE=2 SV=2	59.4	13.6	1	80.5 (M:80.5)	2	7.8	28.29	167
251	YA047_HUMAN	Uncharacterized protein LOC388588 OS=Homo sapiens PE=1 SV=1	8.7	10.1	1	123.9 (M:123.9)	2	15.4	6.40	142
253	RD23A_HUMAN	UV excision repair protein RAD23 homolog A OS=Homo sapiens GN=RAD23A PE=1 SV=1	39.6	4.4	1	757.3 (M:757.3)	5	21.2	7.29	43
5	PRS10_HUMAN	26S protease regulatory subunit 10B OS=Homo sapiens GN=PSMC6 PE=1 SV=1	44.1	7.8	1	46.1 (M:46.1)	1	3.9	5.19	206
6	PRS4_HUMAN	26S protease regulatory subunit 4 OS=Homo sapiens GN=PSMC1 PE=1 SV=1	49.2	5.8	1	50.0 (M:50.0)	1	3.6	6.13	204
8	PRS6B_HUMAN	26S protease regulatory subunit 6B OS=Homo sapiens GN=PSMC4 PE=1 SV=2	47.3	5.0	1	68.6 (M:68.6)	2	5.5	14.57	177
10	PRS8_HUMAN	26S protease regulatory subunit 8 OS=Homo sapiens GN=PSMC5 PE=1 SV=1	45.6	7.8	1	78.4 (M:78.4)	2	6.2	12.35	171
11	PSMD1_HUMAN	26S proteasome non-ATPase regulatory subunit 1 OS=Homo sapiens GN=PSMD1 PE=1 SV=2	105.8	5.1	1	56.3 (M:56.3)	1	1.3	9.54	191
12	PSMD2_HUMAN	26S proteasome non-ATPase regulatory subunit 2 OS=Homo sapiens GN=PSMD2 PE=1 SV=3	100.1	4.9	1	62.0 (M:62.0)	1	1.7	5.24	183
13	PSMD9_HUMAN	26S proteasome non-ATPase regulatory subunit 9 OS=Homo sapiens GN=PSMD9 PE=1 SV=3	24.7	6.5	1	35.7 (M:35.7)	1	5.4	10.72	249
17	ARHL1_HUMAN	[Protein ADP-ribosylarginine] hydrolase-like protein 1 OS=Homo sapiens GN=ADPRHL1 PE=2 SV=1	40.1	5.5	1	35.7 (M:35.7)	1	2.0	9.40	250
24	NTM1A_HUMAN	Alpha N-terminal protein methyltransferase 1A OS=Homo sapiens GN=METTL11A PE=1 SV=3	25.4	5.2	1	38.5 (M:38.5)	1	3.6	17.98	229
30	AP1B1_HUMAN	AP-1 complex subunit beta-1 OS=Homo sapiens GN=AP1B1 PE=1 SV=2	104.6	4.8	1	37.5 (M:37.5)	1	0.7	23.64	234
32	AQP3_HUMAN	Aquaporin-3 OS=Homo sapiens GN=AQP3 PE=2 SV=2	31.5	6.9	1	38.6 (M:38.6)	1	2.7	5.47	228
33	ARMC2_HUMAN	Armadillo repeat-containing protein 2 OS=Homo sapiens GN=ARMC2 PE=1 SV=4	96.8	9.5	1	36.4 (M:36.4)	1	2.2	11.68	240
34	ATLA3_HUMAN	Atlastin-3 OS=Homo sapiens GN=ATL3 PE=1 SV=1	60.5	5.3	1	66.5 (M:66.5)	2	5.7	9.50	178
49	CMIP_HUMAN	C-Maf-inducing protein OS=Homo sapiens GN=CMIP PE=1 SV=3	86.3	6.3	1	40.5 (M:40.5)	1	0.9	29.02	217
58	CASP5_HUMAN	Caspase-5 OS=Homo sapiens GN=CASP5 PE=2 SV=3	49.7	10.1	1	35.8 (M:35.8)	1	2.3	20.62	246
63	CETN1_HUMAN	Centrin-1 OS=Homo sapiens GN=CETN1 PE=1 SV=1	19.6	4.6	1	37.0 (M:37.0)	1	4.1	29.12	235
64	CE290_HUMAN	Centrosomal protein of 290 kDa OS=Homo sapiens GN=CEP290 PE=1 SV=2	290.2	5.7	1	40.0 (M:40.0)	1	0.8	6.08	220
67	CSN3_HUMAN	COP9 signalosome complex subunit 3 OS=Homo sapiens GN=COPS3 PE=1 SV=3	47.8	6.2	1	55.8 (M:55.8)	1	2.8	4.29	192
68	CSN6_HUMAN	COP9 signalosome complex subunit 6 OS=Homo sapiens GN=COPS6 PE=1 SV=1	36.1	5.4	1	35.2 (M:35.2)	1	4.6	6.23	253
70	CP4F8_HUMAN	Cytochrome P450 4F8 OS=Homo sapiens GN=CYP4F8 PE=1 SV=1	60.0	9.7	1	43.0 (M:43.0)	1	3.1	28.86	210
71	ACOC_HUMAN	Cytoplasmic aconitate hydratase OS=Homo sapiens GN=ACO1 PE=1 SV=3	98.3	6.2	1	35.8 (M:35.8)	1	1.8	20.88	247
72	DCNL1_HUMAN	DCN1-like protein 1 OS=Homo sapiens GN=DCUN1D1 PE=1 SV=1	30.1	5.0	1	51.5 (M:51.5)	1	6.6	6.59	201
73	DIDO1_HUMAN	Death-inducer obliterator 1 OS=Homo sapiens GN=DIDO1 PE=1 SV=5	243.7	8.9	1	64.4 (M:64.4)	2	1.7	21.22	181
76	TOP2B_HUMAN	DNA topoisomerase 2-beta OS=Homo sapiens GN=TOP2B PE=1 SV=3	183.2	8.8	1	51.2 (M:51.2)	1	1.7	28.88	202
77	DCTN2_HUMAN	Dynactin subunit 2 OS=Homo sapiens GN=DCTN2 PE=1 SV=4	44.2	5.0	1	52.8 (M:52.8)	1	3.7	7.38	199
78	RN123_HUMAN	E3 ubiquitin-protein ligase RNF123 OS=Homo sapiens GN=RNF123 PE=1 SV=1	148.4	6.3	1	61.4 (M:61.4)	1	2.1	14.11	184
79	EMAL4_HUMAN	Echinoderm microtubule-associated protein-like 4 OS=Homo sapiens GN=EML4 PE=1 SV=3	108.8	5.9	1	55.3 (M:55.3)	1	3.1	5.88	193
80	ENDD1_HUMAN	Endonuclease domain-containing 1 protein OS=Homo sapiens GN=ENDOD1 PE=1 SV=2	55.0	5.4	1	74.7 (M:74.7)	2	5.2	4.63	174
87	FILA2_HUMAN	Filaggrin-2 OS=Homo sapiens GN=FLG2 PE=1 SV=1	247.9	9.2	1	36.3 (M:36.3)	1	0.5	0.55	241
92	LEG7_HUMAN	Galectin-7 OS=Homo sapiens GN=LGALS7 PE=1 SV=2	15.1	8.0	1	53.9 (M:53.9)	1	8.8	0.69	197
93	GCKR_HUMAN	Glucokinase regulatory protein OS=Homo sapiens GN=GCKR PE=1 SV=6	68.6	6.2	1	38.4 (M:38.4)	1	1.1	1.23	230
95	GSTO1_HUMAN	Glutathione S-transferase omega-1 OS=Homo sapiens GN=GSTO1 PE=1 SV=2	27.5	6.3	1	41.7 (M:41.7)	1	5.8	8.35	213
101	RASK_HUMAN	GTPase KRas OS=Homo sapiens GN=KRAS PE=1 SV=1	21.6	6.4	1	36.1 (M:36.1)	1	4.8	6.27	244
102	GAPD1_HUMAN	GTPase-activating protein and VPS9 domain-containing protein 1 OS=Homo sapiens GN=GAPVD1 PE=1 SV=2	164.9	5.0	1	46.9 (M:46.9)	1	0.7	1.63	205
104	HTR5B_HUMAN	HEAT repeat-containing protein 5B OS=Homo sapiens GN=HEATR5B PE=1 SV=2	224.2	6.8	1	53.9 (M:53.9)	1	1.3	15.23	196
115	PDE8A_HUMAN	High affinity cAMP-specific and IBMX-insensitive 3',5'-cyclic phosphodiesterase 8A OS=Homo sapiens GN=PDE8A PE=1 SV=2	93.2	5.7	1	38.9 (M:38.9)	1	2.4	23.04	225
117	HPRT_HUMAN	Hypoxanthine-guanine phosphoribosyltransferase OS=Homo sapiens GN=HPRT1 PE=1 SV=2	24.6	6.2	1	39.7 (M:39.7)	1	6.4	2.70	221
118	HIF1N_HUMAN	Hypoxia-inducible factor 1-alpha inhibitor OS=Homo sapiens GN=HIF1AN PE=1 SV=2	40.3	5.3	1	40.4 (M:40.4)	1	4.6	18.63	218
120	IQCC_HUMAN	IQ domain-containing protein C OS=Homo sapiens GN=IQCC PE=2 SV=2	53.0	9.3	1	45.0 (M:45.0)	1	2.1	6.07	208
130	KTN1_HUMAN	Kinectin OS=Homo sapiens GN=KTN1 PE=1 SV=1	156.2	5.4	1	55.3 (M:55.3)	1	1.8	16.66	194
131	KIF5C_HUMAN	Kinesin heavy chain isoform 5C OS=Homo sapiens GN=KIF5C PE=1 SV=1	109.4	5.8	1	35.5 (M:35.5)	1	1.8	3.28	252
133	LCN1_HUMAN	Lipocalin-1 OS=Homo sapiens GN=LCN1 PE=1 SV=1	19.2	5.3	1	38.8 (M:38.8)	1	9.7	2.38	227
134	KDM5C_HUMAN	Lysine-specific demethylase 5C OS=Homo sapiens GN=KDM5C PE=1 SV=2	175.6	5.3	1	41.0 (M:41.0)	1	0.7	4.91	214
135	MDHC_HUMAN	Malate dehydrogenase, cytoplasmic OS=Homo sapiens GN=MDH1 PE=1 SV=4	36.4	7.7	1	37.7 (M:37.7)	1	3.0	13.12	233
136	CNNM1_HUMAN	Metal transporter CNNM1 OS=Homo sapiens GN=CNNM1 PE=2 SV=3	104.3	5.9	1	56.8 (M:56.8)	2	2.4	8.86	190
137	CNNM2_HUMAN	Metal transporter CNNM2 OS=Homo sapiens GN=CNNM2 PE=1 SV=2	96.6	6.0	1	60.1 (M:60.1)	1	2.2	21.90	186
138	CNNM3_HUMAN	Metal transporter CNNM3 OS=Homo sapiens GN=CNNM3 PE=1 SV=1	76.1	5.7	1	39.1 (M:39.1)	1	1.6	33.85	224
139	MD2L1_HUMAN	Mitotic spindle assembly checkpoint protein MAD2A OS=Homo sapiens GN=MAD2L1 PE=1 SV=1	23.5	4.9	1	36.2 (M:36.2)	1	4.4	22.96	242
140	MUC16_HUMAN	Mucin-16 OS=Homo sapiens GN=MUC16 PE=1 SV=2	2353.1	5.6	1	51.8 (M:51.8)	1	0.2	15.99	200
142	MYH2_HUMAN	Myosin-2 OS=Homo sapiens GN=MYH2 PE=1 SV=1	222.9	5.5	2	60.9 (M:60.9)	2	1.3	27.06	185
143	DEF1_HUMAN	Neutrophil defensin 1 OS=Homo sapiens GN=DEFA1 PE=1 SV=1	10.2	7.6	2	39.2 (M:39.2)	1	9.6	1.23	223
145	NIF3L_HUMAN	NIF3-like protein 1 OS=Homo sapiens GN=NIF3L1 PE=1 SV=2	41.9	6.2	1	63.2 (M:63.2)	2	5.8	9.89	182
147	NOL6_HUMAN	Nucleolar protein 6 OS=Homo sapiens GN=NOL6 PE=1 SV=2	127.5	8.0	1	35.2 (M:35.2)	1	0.8	7.01	254
149	NP1L4_HUMAN	Nucleosome assembly protein 1-like 4 OS=Homo sapiens GN=NAP1L4 PE=1 SV=1	42.8	4.4	1	66.4 (M:66.4)	1	2.9	9.78	179
153	PI4KB_HUMAN	Phosphatidylinositol 4-kinase beta OS=Homo sapiens GN=PI4KB PE=1 SV=1	91.3	5.8	1	35.2 (M:35.2)	1	2.2	24.00	255
155	PHIPL_HUMAN	Phytanoyl-CoA hydroxylase-interacting protein-like OS=Homo sapiens GN=PHYHIPL PE=2 SV=3	42.5	6.0	1	41.0 (M:41.0)	1	2.4	31.06	216
156	PLCX2_HUMAN	PI-PLC X domain-containing protein 2 OS=Homo sapiens GN=PLCXD2 PE=1 SV=1	34.8	10.3	1	35.1 (M:35.1)	1	2.6	6.86	256
158	PMF1_HUMAN	Polyamine-modulated factor 1 OS=Homo sapiens GN=PMF1 PE=1 SV=2	23.3	5.3	1	36.9 (M:36.9)	1	10.2	14.12	237
159	CWC25_HUMAN	Pre-mRNA-splicing factor CWC25 homolog OS=Homo sapiens GN=CWC25 PE=1 SV=1	49.6	10.7	1	41.0 (M:41.0)	1	1.6	33.30	215
176	PSB7_HUMAN	Proteasome subunit beta type-7 OS=Homo sapiens GN=PSMB7 PE=1 SV=1	29.9	8.8	1	76.8 (M:76.8)	2	4.0	5.23	173
179	BICD1_HUMAN	Protein bicaudal D homolog 1 OS=Homo sapiens GN=BICD1 PE=1 SV=3	110.7	5.5	1	52.9 (M:52.9)	1	1.8	12.97	198
181	DIAP2_HUMAN	Protein diaphanous homolog 2 OS=Homo sapiens GN=DIAPH2 PE=1 SV=1	125.5	6.2	1	50.4 (M:50.4)	1	2.6	26.17	203
182	FA83F_HUMAN	Protein FAM83F OS=Homo sapiens GN=FAM83F PE=2 SV=1	55.5	9.2	1	58.1 (M:58.1)	1	3.4	25.70	189
184	QKI_HUMAN	Protein quaking OS=Homo sapiens GN=QKI PE=1 SV=1	37.6	9.2	1	39.5 (M:39.5)	1	6.5	12.53	222
185	S10A6_HUMAN	Protein S100-A6 OS=Homo sapiens GN=S100A6 PE=1 SV=1	10.2	5.2	1	45.6 (M:45.6)	1	8.9	4.63	207
187	TTYH1_HUMAN	Protein tweety homolog 1 OS=Homo sapiens GN=TTYH1 PE=2 SV=1	49.0	4.7	1	35.7 (M:35.7)	1	2.4	28.88	251
191	AG1L2_HUMAN	Putative glycosyltransferase ALG1L2 OS=Homo sapiens GN=ALG1L2 PE=3 SV=1	24.1	5.4	1	38.9 (M:38.9)	1	4.2	10.38	226
198	RB11A_HUMAN	Ras-related protein Rab-11A OS=Homo sapiens GN=RAB11A PE=1 SV=3	24.4	6.1	2	73.8 (M:73.8)	1	5.1	25.39	175
199	RAB15_HUMAN	Ras-related protein Rab-15 OS=Homo sapiens GN=RAB15 PE=1 SV=1	24.4	5.4	1	79.7 (M:79.7)	1	5.2	13.66	170
209	SEM3C_HUMAN	Semaphorin-3C OS=Homo sapiens GN=SEMA3C PE=1 SV=2	85.2	9.8	1	38.2 (M:38.2)	1	0.9	25.66	232
210	SEPT9_HUMAN	Septin-9 OS=Homo sapiens GN=SEPT9 PE=1 SV=2	65.4	9.7	1	58.2 (M:58.2)	1	5.5	26.01	188
215	SNX6_HUMAN	Sorting nexin-6 OS=Homo sapiens GN=SNX6 PE=1 SV=1	46.6	5.8	1	36.8 (M:36.8)	1	2.2	5.14	238
218	STML3_HUMAN	Stomatin-like protein 3 OS=Homo sapiens GN=STOML3 PE=1 SV=1	32.1	9.6	1	77.1 (M:77.1)	2	4.8	6.88	172
220	SMC2_HUMAN	Structural maintenance of chromosomes protein 2 OS=Homo sapiens GN=SMC2 PE=1 SV=2	135.6	9.1	1	58.8 (M:58.8)	2	2.2	19.19	187
221	SCOT1_HUMAN	Succinyl-CoA:3-ketoacid-coenzyme A transferase 1, mitochondrial OS=Homo sapiens GN=OXCT1 PE=1 SV=1	56.1	7.8	1	40.4 (M:40.4)	1	2.9	27.32	219
231	TANK_HUMAN	TRAF family member-associated NF-kappa-B activator OS=Homo sapiens GN=TANK PE=1 SV=2	47.8	5.4	1	35.8 (M:35.8)	1	2.1	29.39	248
232	RHOA_HUMAN	Transforming protein RhoA OS=Homo sapiens GN=RHOA PE=1 SV=1	21.8	5.8	1	42.5 (M:42.5)	1	6.2	9.77	212
235	TXIP1_HUMAN	Translin-associated factor X-interacting protein 1 OS=Homo sapiens GN=TSNAXIP1 PE=2 SV=1	76.7	4.9	1	44.2 (M:44.2)	1	2.6	22.53	209
236	TPIS_HUMAN	Triosephosphate isomerase OS=Homo sapiens GN=TPI1 PE=1 SV=3	30.8	5.6	1	65.5 (M:65.5)	1	4.5	5.12	180
237	TRI44_HUMAN	Tripartite motif-containing protein 44 OS=Homo sapiens GN=TRIM44 PE=1 SV=1	38.4	4.0	1	42.6 (M:42.6)	1	4.4	15.90	211
241	TR19L_HUMAN	Tumor necrosis factor receptor superfamily member 19L OS=Homo sapiens GN=RELT PE=1 SV=1	46.1	10.2	1	54.9 (M:54.9)	1	6.0	15.32	195
244	UBP20_HUMAN	Ubiquitin carboxyl-terminal hydrolase 20 OS=Homo sapiens GN=USP20 PE=1 SV=2	101.9	5.7	1	38.4 (M:38.4)	1	1.9	29.56	231
250	YD020_HUMAN	Uncharacterized protein FLJ39653 OS=Homo sapiens PE=1 SV=1	29.5	12.7	1	68.9 (M:68.9)	2	12.3	26.53	176
252	CB076_HUMAN	UPF0538 protein C2orf76 OS=Homo sapiens GN=C2orf76 PE=2 SV=3	14.6	6.5	1	36.9 (M:36.9)	1	10.3	10.92	236
254	XIRP2_HUMAN	Xin actin-binding repeat-containing protein 2 OS=Homo sapiens GN=XIRP2 PE=1 SV=2	382.1	6.0	1	36.6 (M:36.6)	1	0.5	21.08	239
255	ZN648_HUMAN	Zinc finger protein 648 OS=Homo sapiens GN=ZNF648 PE=1 SV=1	62.3	10.2	1	36.1 (M:36.1)	1	2.1	6.60	243
256	ZN790_HUMAN	Zinc finger protein 790 OS=Homo sapiens GN=ZNF790 PE=2 SV=2	74.5	9.9	1	35.8 (M:35.8)	1	1.4	27.47	245
							1953
	Legend:
	Column	Description
	Row	Row counter
	Accession	Database accession name
	Protein	Protein name
	MW [kDa]	Molecular weight of protein
	pI	Isoelectric point of protein
	#Alt. Proteins	Number of alternative matches
	Scores	Protein score in the format score (M:Mascot score; P:Phenyx score; S:Sequest score).
	#Peptides	Number of peptides identified
	SC [%]	Sequence coverage (%).
	RMS90 [ppm]	Deviation from predicted mass (root mean square value/root mean square 90% confidence value
	Rank	Ranking based on number of identified peptides.
