# Supplementary material for: The Effect of Bee Venom Peptides Melittin, Tertiapin, and Apamin on the Human Erythrocytes Ghosts: A Preliminary Study
Source: Metabolites. 2020 May 13;10(5):191. doi: 10.3390/metabo10050191 (PMC7281017; doi:10.3390/metabo10050191)
Supplement: Supplementary file 1 [file metabolites-10-00191-s001.zip › Supplementary files - revised/Table S4 List of proteins identified in RBCs samples treated with melittin.xls]

## Sheet: New Sheet
Row	Accession	Protein	MW [kDa]	pI	#Alt. Proteins	Scores	#Peptides	SC [%]	RMS90 [ppm]	Rank
1	1433B_HUMAN	14-3-3 protein beta/alpha OS=Homo sapiens GN=YWHAB PE=1 SV=3	28.1	4.6	1	271.2 (M:271.2)	6	16.7	4.86	57
2	1433E_HUMAN	14-3-3 protein epsilon OS=Homo sapiens GN=YWHAE PE=1 SV=1	29.2	4.5	4	428.5 (M:428.5)	8	35.3	6.03	43
3	1433G_HUMAN	14-3-3 protein gamma OS=Homo sapiens GN=YWHAG PE=1 SV=2	28.3	4.7	1	199.8 (M:199.8)	5	17.4	4.34	75
4	1433Z_HUMAN	14-3-3 protein zeta/delta OS=Homo sapiens GN=YWHAZ PE=1 SV=1	27.7	4.6	1	209.3 (M:209.3)	6	16.7	4.40	69
5	PRS6A_HUMAN	26S protease regulatory subunit 6A OS=Homo sapiens GN=PSMC3 PE=1 SV=3	49.2	5.0	1	43.6 (M:43.6)	1	3.6	8.04	135
6	PRS7_HUMAN	26S protease regulatory subunit 7 OS=Homo sapiens GN=PSMC2 PE=1 SV=3	48.6	5.6	1	89.2 (M:89.2)	2	5.1	5.11	111
7	PRS8_HUMAN	26S protease regulatory subunit 8 OS=Homo sapiens GN=PSMC5 PE=1 SV=1	45.6	7.8	1	36.3 (M:36.3)	1	3.2	7.13	148
8	PSMD2_HUMAN	26S proteasome non-ATPase regulatory subunit 2 OS=Homo sapiens GN=PSMD2 PE=1 SV=3	100.1	4.9	1	44.5 (M:44.5)	1	1.7	6.39	133
9	PSMD9_HUMAN	26S proteasome non-ATPase regulatory subunit 9 OS=Homo sapiens GN=PSMD9 PE=1 SV=3	24.7	6.5	1	35.7 (M:35.7)	1	5.4	4.84	153
10	EM55_HUMAN	55 kDa erythrocyte membrane protein OS=Homo sapiens GN=MPP1 PE=1 SV=2	52.3	7.1	1	517.4 (M:517.4)	8	21.0	5.32	37
11	K6PL_HUMAN	6-phosphofructokinase, liver type OS=Homo sapiens GN=PFKL PE=1 SV=6	85.0	7.9	1	68.0 (M:68.0)	2	3.3	3.97	118
12	6PGD_HUMAN	6-phosphogluconate dehydrogenase, decarboxylating OS=Homo sapiens GN=PGD PE=1 SV=3	53.1	7.0	1	60.7 (M:60.7)	1	5.8	6.05	124
13	ACTC_HUMAN	Actin, alpha cardiac muscle 1 OS=Homo sapiens GN=ACTC1 PE=1 SV=1	42.0	5.1	4	1032.4 (M:1032.4)	14	27.3	4.09	21
14	ACTB_HUMAN	Actin, cytoplasmic 1 OS=Homo sapiens GN=ACTB PE=1 SV=1	41.7	5.2	8	2619.5 (M:2619.5)	25	70.7	8.31	5
15	ACPH_HUMAN	Acylamino-acid-releasing enzyme OS=Homo sapiens GN=APEH PE=1 SV=4	81.2	5.2	1	1185.1 (M:1185.1)	14	33.3	5.20	19
16	PUR8_HUMAN	Adenylosuccinate lyase OS=Homo sapiens GN=ADSL PE=1 SV=2	54.9	6.8	1	112.1 (M:112.1)	3	7.2	3.99	104
17	A16A1_HUMAN	Aldehyde dehydrogenase family 16 member A1 OS=Homo sapiens GN=ALDH16A1 PE=1 SV=2	85.1	6.4	1	147.1 (M:147.1)	2	8.4	6.85	94
18	ADDA_HUMAN	Alpha-adducin OS=Homo sapiens GN=ADD1 PE=1 SV=2	80.9	5.5	1	1461.3 (M:1461.3)	20	36.9	9.89	15
19	ANK1_HUMAN	Ankyrin-1 OS=Homo sapiens GN=ANK1 PE=1 SV=3	206.1	5.6	2	7566.4 (M:7566.4)	83	51.4	3.38	3
20	ANK3_HUMAN	Ankyrin-3 OS=Homo sapiens GN=ANK3 PE=1 SV=3	480.1	6.1	1	299.0 (M:299.0)	4	0.8	15.41	54
21	AQP1_HUMAN	Aquaporin-1 OS=Homo sapiens GN=AQP1 PE=1 SV=3	28.5	7.8	1	239.7 (M:239.7)	2	8.2	4.46	62
22	ACLY_HUMAN	ATP-citrate synthase OS=Homo sapiens GN=ACLY PE=1 SV=3	120.8	7.1	1	620.6 (M:620.6)	11	15.6	4.72	32
23	DHX29_HUMAN	ATP-dependent RNA helicase DHX29 OS=Homo sapiens GN=DHX29 PE=1 SV=2	155.1	9.0	1	35.5 (M:35.5)	1	0.5	2.63	154
24	B3AT_HUMAN	Band 3 anion transport protein OS=Homo sapiens GN=SLC4A1 PE=1 SV=3	101.7	4.9	1	2580.8 (M:2580.8)	33	32.4	5.21	6
25	BBS1_HUMAN	Bardet-Biedl syndrome 1 protein OS=Homo sapiens GN=BBS1 PE=1 SV=1	65.0	8.9	1	82.3 (M:82.3)	3	8.3	18.21	114
26	ADDB_HUMAN	Beta-adducin OS=Homo sapiens GN=ADD2 PE=1 SV=3	80.8	5.6	1	1596.0 (M:1596.0)	22	31.5	7.27	13
27	PMGE_HUMAN	Bisphosphoglycerate mutase OS=Homo sapiens GN=BPGM PE=1 SV=2	30.0	6.1	1	592.9 (M:592.9)	8	41.7	4.03	33
28	BLMH_HUMAN	Bleomycin hydrolase OS=Homo sapiens GN=BLMH PE=1 SV=1	52.5	5.8	1	178.5 (M:178.5)	4	12.1	6.02	81
29	RHD_HUMAN	Blood group Rh(D) polypeptide OS=Homo sapiens GN=RHD PE=1 SV=3	45.2	9.4	2	64.2 (M:64.2)	1	2.2	13.21	123
30	CMIP_HUMAN	C-Maf-inducing protein OS=Homo sapiens GN=CMIP PE=1 SV=3	86.3	6.3	1	40.5 (M:40.5)	1	0.9	29.02	139
31	CALM_HUMAN	Calmodulin OS=Homo sapiens GN=CALM1 PE=1 SV=2	16.8	3.9	1	100.2 (M:100.2)	1	10.7	11.02	108
32	CPNS1_HUMAN	Calpain small subunit 1 OS=Homo sapiens GN=CAPNS1 PE=1 SV=1	28.3	4.9	1	123.1 (M:123.1)	1	5.6	4.89	98
33	CAN1_HUMAN	Calpain-1 catalytic subunit OS=Homo sapiens GN=CAPN1 PE=1 SV=1	81.8	5.4	1	459.0 (M:459.0)	11	16.2	6.64	41
34	ICAL_HUMAN	Calpastatin OS=Homo sapiens GN=CAST PE=1 SV=4	76.5	4.8	1	583.5 (M:583.5)	9	19.1	5.44	34
35	CAH1_HUMAN	Carbonic anhydrase 1 OS=Homo sapiens GN=CA1 PE=1 SV=2	28.9	6.7	1	1264.4 (M:1264.4)	13	62.1	2.97	18
36	CATA_HUMAN	Catalase OS=Homo sapiens GN=CAT PE=1 SV=3	59.7	7.0	1	3469.0 (M:3469.0)	39	67.0	4.39	4
37	CETN1_HUMAN	Centrin-1 OS=Homo sapiens GN=CETN1 PE=1 SV=1	19.6	4.6	1	35.3 (M:35.3)	1	4.1	32.65	156
38	CSN3_HUMAN	COP9 signalosome complex subunit 3 OS=Homo sapiens GN=COPS3 PE=1 SV=3	47.8	6.2	1	43.0 (M:43.0)	1	2.8	1.33	136
39	CAND1_HUMAN	Cullin-associated NEDD8-dissociated protein 1 OS=Homo sapiens GN=CAND1 PE=1 SV=2	136.3	5.4	1	87.2 (M:87.2)	1	4.0	4.70	113
40	CP4F8_HUMAN	Cytochrome P450 4F8 OS=Homo sapiens GN=CYP4F8 PE=1 SV=1	60.0	9.7	1	41.0 (M:41.0)	1	3.1	28.55	138
41	ACOC_HUMAN	Cytoplasmic aconitate hydratase OS=Homo sapiens GN=ACO1 PE=1 SV=3	98.3	6.2	1	35.8 (M:35.8)	1	1.8	17.42	151
42	HEM2_HUMAN	Delta-aminolevulinic acid dehydratase OS=Homo sapiens GN=ALAD PE=1 SV=1	36.3	6.4	1	1040.4 (M:1040.4)	17	49.1	4.15	20
43	DEMA_HUMAN	Dematin OS=Homo sapiens GN=EPB49 PE=1 SV=3	45.5	9.5	1	904.6 (M:904.6)	11	36.5	4.06	24
44	TOP2B_HUMAN	DNA topoisomerase 2-beta OS=Homo sapiens GN=TOP2B PE=1 SV=3	183.2	8.8	1	36.0 (M:36.0)	1	0.7	30.73	150
45	STOM_HUMAN	Erythrocyte band 7 integral membrane protein OS=Homo sapiens GN=STOM PE=1 SV=3	31.7	8.9	1	754.8 (M:754.8)	12	41.3	4.96	29
46	EPB42_HUMAN	Erythrocyte membrane protein band 4.2 OS=Homo sapiens GN=EPB42 PE=1 SV=3	77.0	9.3	1	2214.0 (M:2214.0)	30	47.9	3.86	9
47	FILA2_HUMAN	Filaggrin-2 OS=Homo sapiens GN=FLG2 PE=1 SV=1	247.9	9.2	1	36.3 (M:36.3)	1	0.5	0.55	149
48	BLVRB_HUMAN	Flavin reductase (NADPH) OS=Homo sapiens GN=BLVRB PE=1 SV=3	22.1	7.9	1	368.3 (M:368.3)	5	37.4	4.01	47
49	FLOT1_HUMAN	Flotillin-1 OS=Homo sapiens GN=FLOT1 PE=1 SV=3	47.3	7.8	1	228.3 (M:228.3)	4	12.9	6.06	64
50	FLOT2_HUMAN	Flotillin-2 OS=Homo sapiens GN=FLOT2 PE=1 SV=2	47.0	5.0	1	241.6 (M:241.6)	5	15.2	4.68	61
51	ALDOA_HUMAN	Fructose-bisphosphate aldolase A OS=Homo sapiens GN=ALDOA PE=1 SV=2	39.4	9.2	1	222.3 (M:222.3)	4	20.3	6.09	66
52	G3P_HUMAN	Glyceraldehyde-3-phosphate dehydrogenase OS=Homo sapiens GN=GAPDH PE=1 SV=3	36.0	9.3	1	990.3 (M:990.3)	12	50.7	5.00	22
53	GLPA_HUMAN	Glycophorin-A OS=Homo sapiens GN=GYPA PE=1 SV=2	16.3	5.2	1	362.9 (M:362.9)	3	28.7	7.31	49
54	GLPC_HUMAN	Glycophorin-C OS=Homo sapiens GN=GYPC PE=1 SV=1	13.8	4.5	1	487.1 (M:487.1)	2	21.1	3.12	39
55	GMPR1_HUMAN	GMP reductase 1 OS=Homo sapiens GN=GMPR PE=1 SV=1	37.4	6.7	1	148.1 (M:148.1)	2	7.0	12.66	93
56	GAPR1_HUMAN	Golgi-associated plant pathogenesis-related protein 1 OS=Homo sapiens GN=GLIPR2 PE=1 SV=3	17.2	10.0	1	53.3 (M:53.3)	1	8.4	6.30	131
57	GBB2_HUMAN	Guanine nucleotide-binding protein G(I)/G(S)/G(T) subunit beta-2 OS=Homo sapiens GN=GNB2 PE=1 SV=3	37.3	5.6	3	36.4 (M:36.4)	1	2.9	1.54	147
58	HSP71_HUMAN	Heat shock 70 kDa protein 1A/1B OS=Homo sapiens GN=HSPA1A PE=1 SV=5	70.0	5.4	4	368.0 (M:368.0)	7	16.4	7.27	48
59	HSP74_HUMAN	Heat shock 70 kDa protein 4 OS=Homo sapiens GN=HSPA4 PE=1 SV=4	94.3	5.0	1	171.1 (M:171.1)	4	8.0	4.66	86
60	HSP7C_HUMAN	Heat shock cognate 71 kDa protein OS=Homo sapiens GN=HSPA8 PE=1 SV=1	70.9	5.2	3	1310.8 (M:1310.8)	16	32.8	3.03	17
61	TRAP1_HUMAN	Heat shock protein 75 kDa, mitochondrial OS=Homo sapiens GN=TRAP1 PE=1 SV=3	80.1	9.0	1	58.4 (M:58.4)	2	3.6	9.34	126
62	HS90A_HUMAN	Heat shock protein HSP 90-alpha OS=Homo sapiens GN=HSP90AA1 PE=1 SV=5	84.6	4.8	6	767.1 (M:767.1)	12	20.1	5.24	27
63	HBA_HUMAN	Hemoglobin subunit alpha OS=Homo sapiens GN=HBA1 PE=1 SV=2	15.2	9.4	2	2361.2 (M:2361.2)	21	99.3	3.44	8
64	HBB_HUMAN	Hemoglobin subunit beta OS=Homo sapiens GN=HBB PE=1 SV=2	16.0	6.9	2	2428.2 (M:2428.2)	23	95.2	5.03	7
65	HBD_HUMAN	Hemoglobin subunit delta OS=Homo sapiens GN=HBD PE=1 SV=2	16.0	9.1	1	1681.7 (M:1681.7)	17	92.5	4.56	11
66	HBG2_HUMAN	Hemoglobin subunit gamma-2 OS=Homo sapiens GN=HBG2 PE=1 SV=2	16.1	6.8	2	156.4 (M:156.4)	3	28.6	5.37	89
67	PDE8A_HUMAN	High affinity cAMP-specific and IBMX-insensitive 3',5'-cyclic phosphodiesterase 8A OS=Homo sapiens GN=PDE8A PE=1 SV=2	93.2	5.7	1	38.9 (M:38.9)	1	2.4	24.85	144
68	F10A1_HUMAN	Hsc70-interacting protein OS=Homo sapiens GN=ST13 PE=1 SV=2	41.3	5.0	3	208.0 (M:208.0)	4	9.5	3.81	70
69	IMB1_HUMAN	Importin subunit beta-1 OS=Homo sapiens GN=KPNB1 PE=1 SV=2	97.1	4.5	1	122.7 (M:122.7)	3	6.7	6.02	99
70	KELL_HUMAN	Kell blood group glycoprotein OS=Homo sapiens GN=KEL PE=1 SV=2	82.8	9.1	1	93.4 (M:93.4)	1	2.3	8.45	110
71	K1C10_HUMAN	Keratin, type I cytoskeletal 10 OS=Homo sapiens GN=KRT10 PE=1 SV=6	58.8	5.0	11	1575.2 (M:1575.2)	20	42.5	3.91	14
72	K1C9_HUMAN	Keratin, type I cytoskeletal 9 OS=Homo sapiens GN=KRT9 PE=1 SV=3	62.0	5.0	1	199.9 (M:199.9)	2	4.8	10.41	74
73	K2C1_HUMAN	Keratin, type II cytoskeletal 1 OS=Homo sapiens GN=KRT1 PE=1 SV=6	66.0	8.8	1	765.9 (M:765.9)	11	23.1	3.55	28
74	K22E_HUMAN	Keratin, type II cytoskeletal 2 epidermal OS=Homo sapiens GN=KRT2 PE=1 SV=2	65.4	8.9	17	666.7 (M:666.7)	8	21.8	3.47	31
75	K2C5_HUMAN	Keratin, type II cytoskeletal 5 OS=Homo sapiens GN=KRT5 PE=1 SV=3	62.3	8.6	1	171.8 (M:171.8)	3	4.9	5.19	85
76	LDHB_HUMAN	L-lactate dehydrogenase B chain OS=Homo sapiens GN=LDHB PE=1 SV=2	36.6	5.7	4	454.3 (M:454.3)	8	34.4	7.32	42
77	CNNM1_HUMAN	Metal transporter CNNM1 OS=Homo sapiens GN=CNNM1 PE=2 SV=3	104.3	5.9	1	56.8 (M:56.8)	2	2.4	13.81	127
78	CNNM2_HUMAN	Metal transporter CNNM2 OS=Homo sapiens GN=CNNM2 PE=1 SV=2	96.6	6.0	1	37.9 (M:37.9)	1	0.9	20.53	146
79	MD2L1_HUMAN	Mitotic spindle assembly checkpoint protein MAD2A OS=Homo sapiens GN=MAD2L1 PE=1 SV=1	23.5	4.9	1	35.3 (M:35.3)	1	4.4	16.85	155
80	PUR6_HUMAN	Multifunctional protein ADE2 OS=Homo sapiens GN=PAICS PE=1 SV=3	47.0	7.7	1	140.8 (M:140.8)	2	6.4	3.74	95
81	NSF1C_HUMAN	NSFL1 cofactor p47 OS=Homo sapiens GN=NSFL1C PE=1 SV=2	40.5	4.9	1	340.2 (M:340.2)	5	18.9	2.67	50
82	NDKB_HUMAN	Nucleoside diphosphate kinase B OS=Homo sapiens GN=NME2 PE=1 SV=1	17.3	9.4	3	185.1 (M:185.1)	5	37.5	4.35	79
83	PRDX1_HUMAN	Peroxiredoxin-1 OS=Homo sapiens GN=PRDX1 PE=1 SV=1	22.1	9.2	1	538.2 (M:538.2)	8	38.7	4.63	36
84	PRDX2_HUMAN	Peroxiredoxin-2 OS=Homo sapiens GN=PRDX2 PE=1 SV=5	21.9	5.6	1	1664.4 (M:1664.4)	15	68.7	4.72	12
85	PRDX6_HUMAN	Peroxiredoxin-6 OS=Homo sapiens GN=PRDX6 PE=1 SV=3	25.0	6.0	1	177.3 (M:177.3)	4	21.9	7.47	82
86	PI42A_HUMAN	Phosphatidylinositol 5-phosphate 4-kinase type-2 alpha OS=Homo sapiens GN=PIP4K2A PE=1 SV=2	46.2	6.5	1	214.6 (M:214.6)	4	11.8	6.33	68
87	PA1B3_HUMAN	Platelet-activating factor acetylhydrolase IB subunit gamma OS=Homo sapiens GN=PAFAH1B3 PE=1 SV=1	25.7	6.4	1	66.2 (M:66.2)	1	9.1	2.12	121
88	PSME1_HUMAN	Proteasome activator complex subunit 1 OS=Homo sapiens GN=PSME1 PE=1 SV=1	28.7	5.7	1	182.7 (M:182.7)	3	10.8	5.28	80
89	PSME2_HUMAN	Proteasome activator complex subunit 2 OS=Homo sapiens GN=PSME2 PE=1 SV=4	27.4	5.4	1	307.2 (M:307.2)	4	23.8	4.03	53
90	PSMF1_HUMAN	Proteasome inhibitor PI31 subunit OS=Homo sapiens GN=PSMF1 PE=1 SV=2	29.8	5.4	1	188.6 (M:188.6)	3	15.5	5.84	77
91	PSA1_HUMAN	Proteasome subunit alpha type-1 OS=Homo sapiens GN=PSMA1 PE=1 SV=1	29.5	6.2	1	164.7 (M:164.7)	3	12.5	4.03	87
92	PSA2_HUMAN	Proteasome subunit alpha type-2 OS=Homo sapiens GN=PSMA2 PE=1 SV=2	25.9	7.7	1	311.1 (M:311.1)	4	26.1	5.21	52
93	PSA3_HUMAN	Proteasome subunit alpha type-3 OS=Homo sapiens GN=PSMA3 PE=1 SV=2	28.4	5.1	1	161.3 (M:161.3)	2	12.2	3.82	88
94	PSA4_HUMAN	Proteasome subunit alpha type-4 OS=Homo sapiens GN=PSMA4 PE=1 SV=1	29.5	8.7	1	236.4 (M:236.4)	6	24.1	4.83	63
95	PSA5_HUMAN	Proteasome subunit alpha type-5 OS=Homo sapiens GN=PSMA5 PE=1 SV=3	26.4	4.6	1	152.6 (M:152.6)	3	17.8	7.16	91
96	PSA6_HUMAN	Proteasome subunit alpha type-6 OS=Homo sapiens GN=PSMA6 PE=1 SV=1	27.4	6.4	1	197.9 (M:197.9)	3	16.7	5.89	76
97	PSA7_HUMAN	Proteasome subunit alpha type-7 OS=Homo sapiens GN=PSMA7 PE=1 SV=1	27.9	9.3	2	243.8 (M:243.8)	4	27.0	3.76	60
98	PSB1_HUMAN	Proteasome subunit beta type-1 OS=Homo sapiens GN=PSMB1 PE=1 SV=2	26.5	9.1	1	153.3 (M:153.3)	3	15.4	5.84	90
99	PSB2_HUMAN	Proteasome subunit beta type-2 OS=Homo sapiens GN=PSMB2 PE=1 SV=1	22.8	6.6	1	205.0 (M:205.0)	4	26.4	5.92	72
100	PSB3_HUMAN	Proteasome subunit beta type-3 OS=Homo sapiens GN=PSMB3 PE=1 SV=2	22.9	6.2	1	121.7 (M:121.7)	2	13.7	6.14	101
101	PSB4_HUMAN	Proteasome subunit beta type-4 OS=Homo sapiens GN=PSMB4 PE=1 SV=4	29.2	5.6	1	117.6 (M:117.6)	2	6.8	3.91	102
102	PSB5_HUMAN	Proteasome subunit beta type-5 OS=Homo sapiens GN=PSMB5 PE=1 SV=3	28.5	6.5	1	279.0 (M:279.0)	5	18.3	5.15	56
103	PSB6_HUMAN	Proteasome subunit beta type-6 OS=Homo sapiens GN=PSMB6 PE=1 SV=4	25.3	4.7	1	175.2 (M:175.2)	3	13.4	5.34	83
104	PSB7_HUMAN	Proteasome subunit beta type-7 OS=Homo sapiens GN=PSMB7 PE=1 SV=1	29.9	8.8	1	54.4 (M:54.4)	1	4.0	5.14	129
105	41_HUMAN	Protein 4.1 OS=Homo sapiens GN=EPB41 PE=1 SV=4	97.0	5.3	3	1441.3 (M:1441.3)	21	31.2	3.90	16
106	AGO2_HUMAN	Protein argonaute-2 OS=Homo sapiens GN=EIF2C2 PE=1 SV=3	97.1	10.1	2	200.8 (M:200.8)	4	8.6	4.99	73
107	DDI2_HUMAN	Protein DDI1 homolog 2 OS=Homo sapiens GN=DDI2 PE=1 SV=1	44.5	4.8	1	399.6 (M:399.6)	6	28.6	7.09	46
108	FA83F_HUMAN	Protein FAM83F OS=Homo sapiens GN=FAM83F PE=2 SV=1	55.5	9.2	1	42.6 (M:42.6)	1	1.4	33.06	137
109	LFG3_HUMAN	Protein lifeguard 3 OS=Homo sapiens GN=TMBIM1 PE=1 SV=2	34.6	8.6	1	39.3 (M:39.3)	1	3.9	2.24	143
110	QKI_HUMAN	Protein quaking OS=Homo sapiens GN=QKI PE=1 SV=1	37.6	9.2	1	39.5 (M:39.5)	1	6.5	12.53	142
111	S10A6_HUMAN	Protein S100-A6 OS=Homo sapiens GN=S100A6 PE=1 SV=1	10.2	5.2	1	45.6 (M:45.6)	1	8.9	5.46	132
112	TGM2_HUMAN	Protein-glutamine gamma-glutamyltransferase 2 OS=Homo sapiens GN=TGM2 PE=1 SV=2	77.3	5.0	2	122.2 (M:122.2)	3	7.6	10.13	100
113	PNPH_HUMAN	Purine nucleoside phosphorylase OS=Homo sapiens GN=PNP PE=1 SV=2	32.1	6.5	1	573.2 (M:573.2)	9	31.1	4.04	35
114	DEOC_HUMAN	Putative deoxyribose-phosphate aldolase OS=Homo sapiens GN=DERA PE=1 SV=2	35.2	9.8	1	114.9 (M:114.9)	3	10.4	4.67	103
115	TPM3L_HUMAN	Putative tropomyosin alpha-3 chain-like protein OS=Homo sapiens PE=5 SV=2	26.3	4.3	1	221.7 (M:221.7)	3	11.2	1.97	67
116	KPYR_HUMAN	Pyruvate kinase isozymes R/L OS=Homo sapiens GN=PKLR PE=1 SV=2	61.8	8.8	1	67.0 (M:67.0)	1	3.3	4.62	119
117	RADI_HUMAN	Radixin OS=Homo sapiens GN=RDX PE=1 SV=1	68.5	6.0	1	66.5 (M:66.5)	1	3.3	6.82	120
118	RAB10_HUMAN	Ras-related protein Rab-10 OS=Homo sapiens GN=RAB10 PE=1 SV=1	22.5	9.4	1	40.3 (M:40.3)	1	6.0	0.80	140
119	RAP1B_HUMAN	Ras-related protein Rap-1b OS=Homo sapiens GN=RAP1B PE=1 SV=1	20.8	5.5	3	126.6 (M:126.6)	2	7.6	4.99	96
120	RAP2B_HUMAN	Ras-related protein Rap-2b OS=Homo sapiens GN=RAP2B PE=1 SV=1	20.5	4.6	1	53.7 (M:53.7)	1	6.6	7.37	130
121	AL1A1_HUMAN	Retinal dehydrogenase 1 OS=Homo sapiens GN=ALDH1A1 PE=1 SV=2	54.8	6.3	1	690.3 (M:690.3)	12	26.5	5.46	30
122	PRPS1_HUMAN	Ribose-phosphate pyrophosphokinase 1 OS=Homo sapiens GN=PRPS1 PE=1 SV=2	34.8	6.6	3	222.8 (M:222.8)	4	17.9	4.46	65
123	ESTD_HUMAN	S-formylglutathione hydrolase OS=Homo sapiens GN=ESD PE=1 SV=2	31.4	6.6	1	99.8 (M:99.8)	1	7.8	6.56	109
124	SKP1_HUMAN	S-phase kinase-associated protein 1 OS=Homo sapiens GN=SKP1 PE=1 SV=2	18.6	4.2	1	174.2 (M:174.2)	3	16.0	8.36	84
125	SBP1_HUMAN	Selenium-binding protein 1 OS=Homo sapiens GN=SELENBP1 PE=1 SV=2	52.4	5.9	1	101.3 (M:101.3)	2	4.4	9.20	107
126	ALBU_HUMAN	Serum albumin OS=Homo sapiens GN=ALB PE=1 SV=2	69.3	5.9	1	963.5 (M:963.5)	19	40.1	4.48	23
127	SH3L1_HUMAN	SH3 domain-binding glutamic acid-rich-like protein OS=Homo sapiens GN=SH3BGRL PE=1 SV=1	12.8	5.1	1	87.8 (M:87.8)	2	17.5	4.19	112
128	GTR1_HUMAN	Solute carrier family 2, facilitated glucose transporter member 1 OS=Homo sapiens GN=SLC2A1 PE=1 SV=2	54.0	9.6	1	815.5 (M:815.5)	9	14.0	4.60	26
129	SPTA1_HUMAN	Spectrin alpha chain, erythrocyte OS=Homo sapiens GN=SPTA1 PE=1 SV=5	279.8	4.8	1	18469.8 (M:18469.8)	189	73.9	3.91	1
130	SPTB1_HUMAN	Spectrin beta chain, erythrocyte OS=Homo sapiens GN=SPTB PE=1 SV=5	246.3	5.0	4	14976.6 (M:14976.6)	162	70.9	4.61	2
131	STML3_HUMAN	Stomatin-like protein 3 OS=Homo sapiens GN=STOML3 PE=1 SV=1	32.1	9.6	1	43.7 (M:43.7)	1	2.4	5.61	134
132	STIP1_HUMAN	Stress-induced-phosphoprotein 1 OS=Homo sapiens GN=STIP1 PE=1 SV=1	62.6	6.4	1	69.8 (M:69.8)	1	2.2	7.03	116
133	SCOT1_HUMAN	Succinyl-CoA:3-ketoacid-coenzyme A transferase 1, mitochondrial OS=Homo sapiens GN=OXCT1 PE=1 SV=1	56.1	7.8	1	39.8 (M:39.8)	1	2.9	33.33	141
134	SODC_HUMAN	Superoxide dismutase [Cu-Zn] OS=Homo sapiens GN=SOD1 PE=1 SV=2	15.9	5.7	1	59.3 (M:59.3)	1	9.1	0.18	125
135	TCPA_HUMAN	T-complex protein 1 subunit alpha OS=Homo sapiens GN=TCP1 PE=1 SV=1	60.3	5.7	1	405.8 (M:405.8)	8	14.6	4.38	45
136	TCPB_HUMAN	T-complex protein 1 subunit beta OS=Homo sapiens GN=CCT2 PE=1 SV=4	57.5	6.0	1	337.0 (M:337.0)	4	11.8	2.38	51
137	TCPD_HUMAN	T-complex protein 1 subunit delta OS=Homo sapiens GN=CCT4 PE=1 SV=4	57.9	9.0	1	187.7 (M:187.7)	5	11.7	6.71	78
138	TCPE_HUMAN	T-complex protein 1 subunit epsilon OS=Homo sapiens GN=CCT5 PE=1 SV=1	59.6	5.3	1	247.9 (M:247.9)	3	8.5	2.42	59
139	TCPH_HUMAN	T-complex protein 1 subunit eta OS=Homo sapiens GN=CCT7 PE=1 SV=2	59.3	8.6	1	150.4 (M:150.4)	4	9.4	5.35	92
140	TCPG_HUMAN	T-complex protein 1 subunit gamma OS=Homo sapiens GN=CCT3 PE=1 SV=4	60.5	6.1	1	279.4 (M:279.4)	6	20.2	6.53	55
141	TCPQ_HUMAN	T-complex protein 1 subunit theta OS=Homo sapiens GN=CCT8 PE=1 SV=4	59.6	5.3	1	206.1 (M:206.1)	5	9.5	4.88	71
142	TCPZ_HUMAN	T-complex protein 1 subunit zeta OS=Homo sapiens GN=CCT6A PE=1 SV=3	58.0	6.2	2	124.3 (M:124.3)	3	6.2	3.05	97
143	TANK_HUMAN	TRAF family member-associated NF-kappa-B activator OS=Homo sapiens GN=TANK PE=1 SV=2	47.8	5.4	1	35.8 (M:35.8)	1	2.1	29.39	152
144	TERA_HUMAN	Transitional endoplasmic reticulum ATPase OS=Homo sapiens GN=VCP PE=1 SV=4	89.3	5.0	1	2075.8 (M:2075.8)	29	45.4	4.58	10
145	TPIS_HUMAN	Triosephosphate isomerase OS=Homo sapiens GN=TPI1 PE=1 SV=3	30.8	5.6	1	64.7 (M:64.7)	1	4.5	5.02	122
146	TMOD1_HUMAN	Tropomodulin-1 OS=Homo sapiens GN=TMOD1 PE=1 SV=1	40.5	4.9	2	875.6 (M:875.6)	8	36.8	6.87	25
147	TPM1_HUMAN	Tropomyosin alpha-1 chain OS=Homo sapiens GN=TPM1 PE=1 SV=2	32.7	4.5	1	425.3 (M:425.3)	8	19.4	4.55	44
148	TPM3_HUMAN	Tropomyosin alpha-3 chain OS=Homo sapiens GN=TPM3 PE=1 SV=1	32.8	4.5	3	499.0 (M:499.0)	9	23.6	4.58	38
149	UBP20_HUMAN	Ubiquitin carboxyl-terminal hydrolase 20 OS=Homo sapiens GN=USP20 PE=1 SV=2	101.9	5.7	1	38.4 (M:38.4)	1	1.9	30.31	145
150	UBP5_HUMAN	Ubiquitin carboxyl-terminal hydrolase 5 OS=Homo sapiens GN=USP5 PE=1 SV=2	95.7	4.8	1	256.2 (M:256.2)	4	10.4	4.40	58
151	RL40_HUMAN	Ubiquitin-60S ribosomal protein L40 OS=Homo sapiens GN=UBA52 PE=1 SV=2	14.7	10.7	4	72.5 (M:72.5)	2	17.2	6.01	115
152	UBE2O_HUMAN	Ubiquitin-conjugating enzyme E2 O OS=Homo sapiens GN=UBE2O PE=1 SV=3	141.2	4.9	1	55.2 (M:55.2)	1	1.7	1.95	128
153	UBA1_HUMAN	Ubiquitin-like modifier-activating enzyme 1 OS=Homo sapiens GN=UBA1 PE=1 SV=3	117.8	5.4	1	105.8 (M:105.8)	1	3.1	7.78	105
154	YD020_HUMAN	Uncharacterized protein FLJ39653 OS=Homo sapiens PE=1 SV=1	29.5	12.7	1	68.9 (M:68.9)	2	12.3	33.55	117
155	YA047_HUMAN	Uncharacterized protein LOC388588 OS=Homo sapiens PE=1 SV=1	8.7	10.1	1	104.8 (M:104.8)	2	15.4	6.12	106
156	RD23A_HUMAN	UV excision repair protein RAD23 homolog A OS=Homo sapiens GN=RAD23A PE=1 SV=1	39.6	4.4	1	471.1 (M:471.1)	3	10.7	6.81	40
	Legend:
	Column	Description
	Row	Row counter
	Accession	Database accession name
	Protein	Protein name
	MW [kDa]	Molecular weight of protein
	pI	Isoelectric point of protein
	#Alt. Proteins	Number of alternative matches
	Scores	Protein score in the format score (M:Mascot score; P:Phenyx score; S:Sequest score).
	#Peptides	Number of peptides identified
	SC [%]	Sequence coverage (%).
	RMS90 [ppm]	Deviation from predicted mass (root mean square value/root mean square 90% confidence value
	Rank	Ranking based on number of identified peptides.
