# Supplementary material for: The Effect of Bee Venom Peptides Melittin, Tertiapin, and Apamin on the Human Erythrocytes Ghosts: A Preliminary Study
Source: Metabolites. 2020 May 13;10(5):191. doi: 10.3390/metabo10050191 (PMC7281017; doi:10.3390/metabo10050191)
Supplement: Supplementary file 1 [file metabolites-10-00191-s001.zip › Supplementary files - revised/Table S5 List of proteins identified in RBCs samples treated with apamin.xls]

## Sheet: New Sheet
Row	Accession	Protein	MW [kDa]	pI	#Alt. Proteins	Scores	#Peptides	SC [%]	RMS90 [ppm]	Rank
1	1433B_HUMAN	14-3-3 protein beta/alpha OS=Homo sapiens GN=YWHAB PE=1 SV=3	28.1	4.6	7	183.1 (M:183.1)	3	13.4	6.15	68
2	PRS4_HUMAN	26S protease regulatory subunit 4 OS=Homo sapiens GN=PSMC1 PE=1 SV=1	49.2	5.8	1	50.0 (M:50.0)	1	3.6	6.13	136
3	PRS7_HUMAN	26S protease regulatory subunit 7 OS=Homo sapiens GN=PSMC2 PE=1 SV=3	48.6	5.6	1	53.0 (M:53.0)	1	3.0	6.40	134
4	PSMD1_HUMAN	26S proteasome non-ATPase regulatory subunit 1 OS=Homo sapiens GN=PSMD1 PE=1 SV=2	105.8	5.1	1	56.3 (M:56.3)	1	1.3	21.17	132
5	EM55_HUMAN	55 kDa erythrocyte membrane protein OS=Homo sapiens GN=MPP1 PE=1 SV=2	52.3	7.1	1	1536.5 (M:1536.5)	20	46.6	8.63	17
6	K6PL_HUMAN	6-phosphofructokinase, liver type OS=Homo sapiens GN=PFKL PE=1 SV=6	85.0	7.9	1	62.1 (M:62.1)	1	3.1	9.24	124
7	6PGD_HUMAN	6-phosphogluconate dehydrogenase, decarboxylating OS=Homo sapiens GN=PGD PE=1 SV=3	53.1	7.0	1	41.1 (M:41.1)	1	2.3	10.15	143
8	ACTS_HUMAN	Actin, alpha skeletal muscle OS=Homo sapiens GN=ACTA1 PE=1 SV=1	42.0	5.1	4	1246.4 (M:1246.4)	16	28.1	6.50	19
9	ACTB_HUMAN	Actin, cytoplasmic 1 OS=Homo sapiens GN=ACTB PE=1 SV=1	41.7	5.2	8	3148.3 (M:3148.3)	28	73.1	6.73	6
10	ACPH_HUMAN	Acylamino-acid-releasing enzyme OS=Homo sapiens GN=APEH PE=1 SV=4	81.2	5.2	1	628.1 (M:628.1)	9	16.8	6.81	31
11	SAHH_HUMAN	Adenosylhomocysteinase OS=Homo sapiens GN=AHCY PE=1 SV=4	47.7	5.9	1	60.1 (M:60.1)	2	4.2	13.16	127
12	PUR8_HUMAN	Adenylosuccinate lyase OS=Homo sapiens GN=ADSL PE=1 SV=2	54.9	6.8	1	87.6 (M:87.6)	2	6.8	5.43	107
13	A16A1_HUMAN	Aldehyde dehydrogenase family 16 member A1 OS=Homo sapiens GN=ALDH16A1 PE=1 SV=2	85.1	6.4	1	199.7 (M:199.7)	4	7.7	6.87	65
14	NTM1A_HUMAN	Alpha N-terminal protein methyltransferase 1A OS=Homo sapiens GN=METTL11A PE=1 SV=3	25.4	5.2	1	38.5 (M:38.5)	1	3.6	17.52	151
15	ADDA_HUMAN	Alpha-adducin OS=Homo sapiens GN=ADD1 PE=1 SV=2	80.9	5.5	1	1728.9 (M:1728.9)	24	39.1	6.46	13
16	RHAG_HUMAN	Ammonium transporter Rh type A OS=Homo sapiens GN=RHAG PE=1 SV=2	44.2	6.4	1	191.4 (M:191.4)	2	7.1	8.48	67
17	ANK1_HUMAN	Ankyrin-1 OS=Homo sapiens GN=ANK1 PE=1 SV=3	206.1	5.6	1	10802.7 (M:10802.7)	114	61.5	7.91	3
18	ANK2_HUMAN	Ankyrin-2 OS=Homo sapiens GN=ANK2 PE=1 SV=4	433.4	4.9	1	373.8 (M:373.8)	7	1.9	10.81	44
19	ANK3_HUMAN	Ankyrin-3 OS=Homo sapiens GN=ANK3 PE=1 SV=3	480.1	6.1	1	547.2 (M:547.2)	8	1.5	11.25	35
20	AP1B1_HUMAN	AP-1 complex subunit beta-1 OS=Homo sapiens GN=AP1B1 PE=1 SV=2	104.6	4.8	1	37.5 (M:37.5)	1	0.7	23.64	154
21	AQP1_HUMAN	Aquaporin-1 OS=Homo sapiens GN=AQP1 PE=1 SV=3	28.5	7.8	1	277.8 (M:277.8)	2	8.2	7.27	50
22	AQP3_HUMAN	Aquaporin-3 OS=Homo sapiens GN=AQP3 PE=2 SV=2	31.5	6.9	1	38.6 (M:38.6)	1	2.7	5.47	150
23	ATLA3_HUMAN	Atlastin-3 OS=Homo sapiens GN=ATL3 PE=1 SV=1	60.5	5.3	1	39.2 (M:39.2)	1	2.0	9.25	146
24	ABCB6_HUMAN	ATP-binding cassette sub-family B member 6, mitochondrial OS=Homo sapiens GN=ABCB6 PE=1 SV=1	93.8	9.4	1	274.7 (M:274.7)	5	9.6	3.06	51
25	ACLY_HUMAN	ATP-citrate synthase OS=Homo sapiens GN=ACLY PE=1 SV=3	120.8	7.1	1	679.0 (M:679.0)	12	15.4	9.99	29
26	DHX29_HUMAN	ATP-dependent RNA helicase DHX29 OS=Homo sapiens GN=DHX29 PE=1 SV=2	155.1	9.0	1	60.3 (M:60.3)	2	1.6	5.12	126
27	B3AT_HUMAN	Band 3 anion transport protein OS=Homo sapiens GN=SLC4A1 PE=1 SV=3	101.7	4.9	1	3256.3 (M:3256.3)	37	34.9	7.10	5
28	BCAM_HUMAN	Basal cell adhesion molecule OS=Homo sapiens GN=BCAM PE=1 SV=2	67.4	5.5	1	95.8 (M:95.8)	2	4.3	5.10	100
29	BASI_HUMAN	Basigin OS=Homo sapiens GN=BSG PE=1 SV=2	42.2	5.3	1	140.2 (M:140.2)	3	10.6	3.80	83
30	ADDB_HUMAN	Beta-adducin OS=Homo sapiens GN=ADD2 PE=1 SV=3	80.8	5.6	1	2196.3 (M:2196.3)	28	38.2	6.29	9
31	PMGE_HUMAN	Bisphosphoglycerate mutase OS=Homo sapiens GN=BPGM PE=1 SV=2	30.0	6.1	1	553.8 (M:553.8)	10	45.9	8.01	34
32	RHCE_HUMAN	Blood group Rh(CE) polypeptide OS=Homo sapiens GN=RHCE PE=1 SV=2	45.5	10.1	1	233.7 (M:233.7)	4	10.1	8.41	56
33	RHD_HUMAN	Blood group Rh(D) polypeptide OS=Homo sapiens GN=RHD PE=1 SV=3	45.2	9.4	1	211.5 (M:211.5)	4	8.2	7.38	62
34	CALM_HUMAN	Calmodulin OS=Homo sapiens GN=CALM1 PE=1 SV=2	16.8	3.9	1	99.3 (M:99.3)	1	10.7	5.77	98
35	CPNS1_HUMAN	Calpain small subunit 1 OS=Homo sapiens GN=CAPNS1 PE=1 SV=1	28.3	4.9	1	78.3 (M:78.3)	1	5.6	3.67	114
36	CAN1_HUMAN	Calpain-1 catalytic subunit OS=Homo sapiens GN=CAPN1 PE=1 SV=1	81.8	5.4	1	324.8 (M:324.8)	8	11.2	10.64	47
37	ICAL_HUMAN	Calpastatin OS=Homo sapiens GN=CAST PE=1 SV=4	76.5	4.8	1	57.9 (M:57.9)	2	3.1	10.14	131
38	KAP0_HUMAN	cAMP-dependent protein kinase type I-alpha regulatory subunit OS=Homo sapiens GN=PRKAR1A PE=1 SV=1	43.0	5.1	1	106.4 (M:106.4)	3	11.3	7.74	96
39	CAH1_HUMAN	Carbonic anhydrase 1 OS=Homo sapiens GN=CA1 PE=1 SV=2	28.9	6.7	1	492.7 (M:492.7)	8	37.9	5.64	37
40	CATA_HUMAN	Catalase OS=Homo sapiens GN=CAT PE=1 SV=3	59.7	7.0	1	2840.9 (M:2840.9)	36	63.0	6.90	7
41	CD44_HUMAN	CD44 antigen OS=Homo sapiens GN=CD44 PE=1 SV=3	81.5	5.0	1	165.8 (M:165.8)	3	5.1	4.98	73
42	CD59_HUMAN	CD59 glycoprotein OS=Homo sapiens GN=CD59 PE=1 SV=1	14.2	6.1	1	218.6 (M:218.6)	4	27.3	7.86	59
43	CD99_HUMAN	CD99 antigen OS=Homo sapiens GN=CD99 PE=1 SV=1	18.8	4.4	1	89.1 (M:89.1)	2	13.0	4.84	106
44	CETN1_HUMAN	Centrin-1 OS=Homo sapiens GN=CETN1 PE=1 SV=1	19.6	4.6	1	37.0 (M:37.0)	1	4.1	29.51	155
45	CLH1_HUMAN	Clathrin heavy chain 1 OS=Homo sapiens GN=CLTC PE=1 SV=5	191.5	5.4	1	90.8 (M:90.8)	2	2.0	11.83	104
46	DAF_HUMAN	Complement decay-accelerating factor OS=Homo sapiens GN=CD55 PE=1 SV=4	41.4	9.1	1	114.8 (M:114.8)	2	9.2	2.98	93
47	CAND1_HUMAN	Cullin-associated NEDD8-dissociated protein 1 OS=Homo sapiens GN=CAND1 PE=1 SV=2	136.3	5.4	1	97.3 (M:97.3)	2	2.1	7.21	99
48	CP4F8_HUMAN	Cytochrome P450 4F8 OS=Homo sapiens GN=CYP4F8 PE=1 SV=1	60.0	9.7	1	43.0 (M:43.0)	1	3.1	28.17	140
49	HEM2_HUMAN	Delta-aminolevulinic acid dehydratase OS=Homo sapiens GN=ALAD PE=1 SV=1	36.3	6.4	1	755.6 (M:755.6)	12	43.0	7.91	28
50	DEMA_HUMAN	Dematin OS=Homo sapiens GN=EPB49 PE=1 SV=3	45.5	9.5	1	1325.2 (M:1325.2)	18	51.6	7.09	18
51	ENDD1_HUMAN	Endonuclease domain-containing 1 protein OS=Homo sapiens GN=ENDOD1 PE=1 SV=2	55.0	5.4	1	74.2 (M:74.2)	2	5.2	5.57	119
52	S29A1_HUMAN	Equilibrative nucleoside transporter 1 OS=Homo sapiens GN=SLC29A1 PE=1 SV=3	50.2	9.6	1	216.6 (M:216.6)	5	11.2	6.40	61
53	STOM_HUMAN	Erythrocyte band 7 integral membrane protein OS=Homo sapiens GN=STOM PE=1 SV=3	31.7	8.9	1	1611.1 (M:1611.1)	20	70.1	8.58	15
54	EPB42_HUMAN	Erythrocyte membrane protein band 4.2 OS=Homo sapiens GN=EPB42 PE=1 SV=3	77.0	9.3	1	3439.3 (M:3439.3)	39	52.5	26.54	4
55	ERMAP_HUMAN	Erythroid membrane-associated protein OS=Homo sapiens GN=ERMAP PE=1 SV=1	52.6	9.7	1	239.8 (M:239.8)	5	11.6	5.82	54
56	EXOC8_HUMAN	Exocyst complex component 8 OS=Homo sapiens GN=EXOC8 PE=1 SV=2	81.7	5.2	1	75.0 (M:75.0)	1	4.3	17.02	118
57	FBX7_HUMAN	F-box only protein 7 OS=Homo sapiens GN=FBXO7 PE=1 SV=1	58.5	6.1	1	49.2 (M:49.2)	1	2.9	14.94	137
58	BLVRB_HUMAN	Flavin reductase (NADPH) OS=Homo sapiens GN=BLVRB PE=1 SV=3	22.1	7.9	1	148.7 (M:148.7)	3	18.9	10.44	80
59	FLOT1_HUMAN	Flotillin-1 OS=Homo sapiens GN=FLOT1 PE=1 SV=3	47.3	7.8	1	1040.0 (M:1040.0)	17	39.8	6.69	22
60	FLOT2_HUMAN	Flotillin-2 OS=Homo sapiens GN=FLOT2 PE=1 SV=2	47.0	5.0	1	1051.2 (M:1051.2)	18	36.9	6.79	21
61	ALDOA_HUMAN	Fructose-bisphosphate aldolase A OS=Homo sapiens GN=ALDOA PE=1 SV=2	39.4	9.2	1	446.2 (M:446.2)	9	30.5	5.21	41
62	GCKR_HUMAN	Glucokinase regulatory protein OS=Homo sapiens GN=GCKR PE=1 SV=6	68.6	6.2	1	38.4 (M:38.4)	1	1.1	1.23	152
63	G3P_HUMAN	Glyceraldehyde-3-phosphate dehydrogenase OS=Homo sapiens GN=GAPDH PE=1 SV=3	36.0	9.3	1	1817.5 (M:1817.5)	20	64.2	10.34	12
64	GLPA_HUMAN	Glycophorin-A OS=Homo sapiens GN=GYPA PE=1 SV=2	16.3	5.2	1	488.6 (M:488.6)	4	40.7	12.81	38
65	GLPC_HUMAN	Glycophorin-C OS=Homo sapiens GN=GYPC PE=1 SV=1	13.8	4.5	1	466.5 (M:466.5)	2	21.1	7.62	40
66	GMPR1_HUMAN	GMP reductase 1 OS=Homo sapiens GN=GMPR PE=1 SV=1	37.4	6.7	1	80.1 (M:80.1)	2	7.0	5.20	112
67	GAPR1_HUMAN	Golgi-associated plant pathogenesis-related protein 1 OS=Homo sapiens GN=GLIPR2 PE=1 SV=3	17.2	10.0	1	252.5 (M:252.5)	4	35.1	8.08	52
68	RASK_HUMAN	GTPase KRas OS=Homo sapiens GN=KRAS PE=1 SV=1	21.6	6.4	1	36.1 (M:36.1)	1	4.8	7.50	159
69	GBB1_HUMAN	Guanine nucleotide-binding protein G(I)/G(S)/G(T) subunit beta-1 OS=Homo sapiens GN=GNB1 PE=1 SV=3	37.4	5.6	3	126.1 (M:126.1)	3	10.0	10.71	86
70	HSP71_HUMAN	Heat shock 70 kDa protein 1A/1B OS=Homo sapiens GN=HSPA1A PE=1 SV=5	70.0	5.4	4	250.3 (M:250.3)	4	7.6	5.23	53
71	HSP7C_HUMAN	Heat shock cognate 71 kDa protein OS=Homo sapiens GN=HSPA8 PE=1 SV=1	70.9	5.2	3	1008.4 (M:1008.4)	14	29.1	8.87	24
72	TRAP1_HUMAN	Heat shock protein 75 kDa, mitochondrial OS=Homo sapiens GN=TRAP1 PE=1 SV=3	80.1	9.0	1	35.9 (M:35.9)	1	2.0	8.80	160
73	HS90A_HUMAN	Heat shock protein HSP 90-alpha OS=Homo sapiens GN=HSP90AA1 PE=1 SV=5	84.6	4.8	6	312.0 (M:312.0)	6	11.2	9.22	49
74	HBA_HUMAN	Hemoglobin subunit alpha OS=Homo sapiens GN=HBA1 PE=1 SV=2	15.2	9.4	2	1894.7 (M:1894.7)	16	95.1	10.04	10
75	HBB_HUMAN	Hemoglobin subunit beta OS=Homo sapiens GN=HBB PE=1 SV=2	16.0	6.9	4	1822.1 (M:1822.1)	17	95.2	8.49	11
76	HBD_HUMAN	Hemoglobin subunit delta OS=Homo sapiens GN=HBD PE=1 SV=2	16.0	9.1	1	1622.5 (M:1622.5)	16	92.5	6.59	14
77	HIF1N_HUMAN	Hypoxia-inducible factor 1-alpha inhibitor OS=Homo sapiens GN=HIF1AN PE=1 SV=2	40.3	5.3	1	40.4 (M:40.4)	1	4.6	21.44	144
78	IMB1_HUMAN	Importin subunit beta-1 OS=Homo sapiens GN=KPNB1 PE=1 SV=2	97.1	4.5	1	63.5 (M:63.5)	2	3.1	3.59	122
79	KELL_HUMAN	Kell blood group glycoprotein OS=Homo sapiens GN=KEL PE=1 SV=2	82.8	9.1	1	798.6 (M:798.6)	14	24.7	6.41	27
80	K1C10_HUMAN	Keratin, type I cytoskeletal 10 OS=Homo sapiens GN=KRT10 PE=1 SV=6	58.8	5.0	4	230.6 (M:230.6)	6	11.5	8.55	57
81	K1C9_HUMAN	Keratin, type I cytoskeletal 9 OS=Homo sapiens GN=KRT9 PE=1 SV=3	62.0	5.0	1	670.8 (M:670.8)	7	18.9	11.36	30
82	K2C1_HUMAN	Keratin, type II cytoskeletal 1 OS=Homo sapiens GN=KRT1 PE=1 SV=6	66.0	8.8	1	876.4 (M:876.4)	11	27.8	9.68	26
83	K2C72_HUMAN	Keratin, type II cytoskeletal 72 OS=Homo sapiens GN=KRT72 PE=1 SV=2	55.8	6.6	1	42.0 (M:42.0)	1	1.6	31.86	142
84	KTN1_HUMAN	Kinectin OS=Homo sapiens GN=KTN1 PE=1 SV=1	156.2	5.4	1	55.3 (M:55.3)	1	1.8	17.20	133
85	LCN1_HUMAN	Lipocalin-1 OS=Homo sapiens GN=LCN1 PE=1 SV=1	19.2	5.3	1	38.8 (M:38.8)	1	9.7	2.38	149
86	CNNM2_HUMAN	Metal transporter CNNM2 OS=Homo sapiens GN=CNNM2 PE=1 SV=2	96.6	6.0	1	60.1 (M:60.1)	1	2.2	25.42	128
87	CNNM3_HUMAN	Metal transporter CNNM3 OS=Homo sapiens GN=CNNM3 PE=1 SV=1	76.1	5.7	1	39.1 (M:39.1)	1	1.6	33.85	147
88	MUC16_HUMAN	Mucin-16 OS=Homo sapiens GN=MUC16 PE=1 SV=2	2353.1	5.6	1	51.8 (M:51.8)	1	0.2	17.32	135
89	PUR6_HUMAN	Multifunctional protein ADE2 OS=Homo sapiens GN=PAICS PE=1 SV=3	47.0	7.7	1	113.5 (M:113.5)	2	5.6	9.80	95
90	MYH2_HUMAN	Myosin-2 OS=Homo sapiens GN=MYH2 PE=1 SV=1	222.9	5.5	2	60.9 (M:60.9)	2	1.3	27.06	125
91	DEF1_HUMAN	Neutrophil defensin 1 OS=Homo sapiens GN=DEFA1 PE=1 SV=1	10.2	7.6	2	39.2 (M:39.2)	1	9.6	1.23	145
92	PNCB_HUMAN	Nicotinate phosphoribosyltransferase OS=Homo sapiens GN=NAPRT1 PE=1 SV=2	57.5	5.4	1	47.0 (M:47.0)	1	1.9	3.70	138
93	PRDX1_HUMAN	Peroxiredoxin-1 OS=Homo sapiens GN=PRDX1 PE=1 SV=1	22.1	9.2	1	346.0 (M:346.0)	7	42.7	9.17	46
94	PRDX2_HUMAN	Peroxiredoxin-2 OS=Homo sapiens GN=PRDX2 PE=1 SV=5	21.9	5.6	1	1597.0 (M:1597.0)	15	68.7	9.60	16
95	PRDX6_HUMAN	Peroxiredoxin-6 OS=Homo sapiens GN=PRDX6 PE=1 SV=3	25.0	6.0	1	58.5 (M:58.5)	1	8.5	11.03	129
96	PI42A_HUMAN	Phosphatidylinositol 5-phosphate 4-kinase type-2 alpha OS=Homo sapiens GN=PIP4K2A PE=1 SV=2	46.2	6.5	1	159.0 (M:159.0)	3	8.1	5.18	76
97	PLCX2_HUMAN	PI-PLC X domain-containing protein 2 OS=Homo sapiens GN=PLCXD2 PE=1 SV=1	34.8	10.3	1	35.1 (M:35.1)	1	2.6	5.45	163
98	PMF1_HUMAN	Polyamine-modulated factor 1 OS=Homo sapiens GN=PMF1 PE=1 SV=2	23.3	5.3	1	36.9 (M:36.9)	1	10.2	10.64	156
99	PSME1_HUMAN	Proteasome activator complex subunit 1 OS=Homo sapiens GN=PSME1 PE=1 SV=1	28.7	5.7	1	142.9 (M:142.9)	3	10.8	8.36	81
100	PSME2_HUMAN	Proteasome activator complex subunit 2 OS=Homo sapiens GN=PSME2 PE=1 SV=4	27.4	5.4	1	160.4 (M:160.4)	3	15.1	9.85	75
101	PSMF1_HUMAN	Proteasome inhibitor PI31 subunit OS=Homo sapiens GN=PSMF1 PE=1 SV=2	29.8	5.4	1	123.3 (M:123.3)	1	8.5	19.07	88
102	PSA1_HUMAN	Proteasome subunit alpha type-1 OS=Homo sapiens GN=PSMA1 PE=1 SV=1	29.5	6.2	1	122.3 (M:122.3)	2	12.5	4.84	89
103	PSA2_HUMAN	Proteasome subunit alpha type-2 OS=Homo sapiens GN=PSMA2 PE=1 SV=2	25.9	7.7	1	172.2 (M:172.2)	3	17.9	4.02	71
104	PSA3_HUMAN	Proteasome subunit alpha type-3 OS=Homo sapiens GN=PSMA3 PE=1 SV=2	28.4	5.1	1	220.6 (M:220.6)	4	23.5	10.38	58
105	PSA4_HUMAN	Proteasome subunit alpha type-4 OS=Homo sapiens GN=PSMA4 PE=1 SV=1	29.5	8.7	1	62.5 (M:62.5)	1	5.4	11.26	123
106	PSA5_HUMAN	Proteasome subunit alpha type-5 OS=Homo sapiens GN=PSMA5 PE=1 SV=3	26.4	4.6	1	83.2 (M:83.2)	2	9.1	12.00	108
107	PSA6_HUMAN	Proteasome subunit alpha type-6 OS=Homo sapiens GN=PSMA6 PE=1 SV=1	27.4	6.4	1	123.8 (M:123.8)	2	11.4	6.53	87
108	PSA7_HUMAN	Proteasome subunit alpha type-7 OS=Homo sapiens GN=PSMA7 PE=1 SV=1	27.9	9.3	2	118.7 (M:118.7)	2	14.5	10.26	91
109	PSB1_HUMAN	Proteasome subunit beta type-1 OS=Homo sapiens GN=PSMB1 PE=1 SV=2	26.5	9.1	1	175.8 (M:175.8)	4	22.8	3.83	70
110	PSB2_HUMAN	Proteasome subunit beta type-2 OS=Homo sapiens GN=PSMB2 PE=1 SV=1	22.8	6.6	1	179.4 (M:179.4)	2	14.9	7.70	69
111	PSB3_HUMAN	Proteasome subunit beta type-3 OS=Homo sapiens GN=PSMB3 PE=1 SV=2	22.9	6.2	1	90.8 (M:90.8)	1	8.8	4.16	105
112	PSB4_HUMAN	Proteasome subunit beta type-4 OS=Homo sapiens GN=PSMB4 PE=1 SV=4	29.2	5.6	1	82.7 (M:82.7)	2	6.8	9.97	109
113	PSB5_HUMAN	Proteasome subunit beta type-5 OS=Homo sapiens GN=PSMB5 PE=1 SV=3	28.5	6.5	1	233.8 (M:233.8)	5	23.2	6.69	55
114	PSB6_HUMAN	Proteasome subunit beta type-6 OS=Homo sapiens GN=PSMB6 PE=1 SV=4	25.3	4.7	1	152.8 (M:152.8)	4	20.9	8.21	78
115	41_HUMAN	Protein 4.1 OS=Homo sapiens GN=EPB41 PE=1 SV=4	97.0	5.3	3	2545.5 (M:2545.5)	36	38.0	5.87	8
116	AGO2_HUMAN	Protein argonaute-2 OS=Homo sapiens GN=EIF2C2 PE=1 SV=3	97.1	10.1	2	388.8 (M:388.8)	8	12.9	7.24	42
117	DDI2_HUMAN	Protein DDI1 homolog 2 OS=Homo sapiens GN=DDI2 PE=1 SV=1	44.5	4.8	1	121.5 (M:121.5)	2	8.3	7.01	90
118	LFG3_HUMAN	Protein lifeguard 3 OS=Homo sapiens GN=TMBIM1 PE=1 SV=2	34.6	8.6	1	104.6 (M:104.6)	2	8.4	2.92	97
119	PNPH_HUMAN	Purine nucleoside phosphorylase OS=Homo sapiens GN=PNP PE=1 SV=2	32.1	6.5	1	620.6 (M:620.6)	10	47.4	7.43	32
120	DEOC_HUMAN	Putative deoxyribose-phosphate aldolase OS=Homo sapiens GN=DERA PE=1 SV=2	35.2	9.8	1	128.7 (M:128.7)	3	15.1	12.31	85
121	AG1L2_HUMAN	Putative glycosyltransferase ALG1L2 OS=Homo sapiens GN=ALG1L2 PE=3 SV=1	24.1	5.4	1	38.9 (M:38.9)	1	4.2	10.23	148
122	TPM3L_HUMAN	Putative tropomyosin alpha-3 chain-like protein OS=Homo sapiens PE=5 SV=2	26.3	4.3	1	322.2 (M:322.2)	6	17.9	5.77	48
123	RAC3_HUMAN	Ras-related C3 botulinum toxin substrate 3 OS=Homo sapiens GN=RAC3 PE=1 SV=1	21.4	9.4	3	155.6 (M:155.6)	3	13.5	5.68	77
124	RAB10_HUMAN	Ras-related protein Rab-10 OS=Homo sapiens GN=RAB10 PE=1 SV=1	22.5	9.4	19	204.4 (M:204.4)	3	22.0	7.06	64
125	RB11A_HUMAN	Ras-related protein Rab-11A OS=Homo sapiens GN=RAB11A PE=1 SV=3	24.4	6.1	2	73.8 (M:73.8)	1	5.1	26.30	120
126	RAB15_HUMAN	Ras-related protein Rab-15 OS=Homo sapiens GN=RAB15 PE=1 SV=1	24.4	5.4	1	79.7 (M:79.7)	1	5.2	13.66	113
127	RAB35_HUMAN	Ras-related protein Rab-35 OS=Homo sapiens GN=RAB35 PE=1 SV=1	23.0	9.4	1	95.4 (M:95.4)	2	12.4	4.24	101
128	RAB5C_HUMAN	Ras-related protein Rab-5C OS=Homo sapiens GN=RAB5C PE=1 SV=2	23.5	9.5	3	80.6 (M:80.6)	2	10.2	11.14	111
129	RAP1B_HUMAN	Ras-related protein Rap-1b OS=Homo sapiens GN=RAP1B PE=1 SV=1	20.8	5.5	3	217.8 (M:217.8)	4	16.8	5.29	60
130	RAP2B_HUMAN	Ras-related protein Rap-2b OS=Homo sapiens GN=RAP2B PE=1 SV=1	20.5	4.6	3	141.6 (M:141.6)	3	15.8	5.46	82
131	AL1A1_HUMAN	Retinal dehydrogenase 1 OS=Homo sapiens GN=ALDH1A1 PE=1 SV=2	54.8	6.3	1	476.5 (M:476.5)	7	19.0	6.91	39
132	PRPS1_HUMAN	Ribose-phosphate pyrophosphokinase 1 OS=Homo sapiens GN=PRPS1 PE=1 SV=2	34.8	6.6	3	196.7 (M:196.7)	4	15.4	6.35	66
133	SKP1_HUMAN	S-phase kinase-associated protein 1 OS=Homo sapiens GN=SKP1 PE=1 SV=2	18.6	4.2	1	35.2 (M:35.2)	1	7.4	2.97	162
134	SEM3C_HUMAN	Semaphorin-3C OS=Homo sapiens GN=SEMA3C PE=1 SV=2	85.2	9.8	1	38.2 (M:38.2)	1	0.9	28.01	153
135	SEPT9_HUMAN	Septin-9 OS=Homo sapiens GN=SEPT9 PE=1 SV=2	65.4	9.7	1	58.2 (M:58.2)	1	5.5	26.44	130
136	SH3L1_HUMAN	SH3 domain-binding glutamic acid-rich-like protein OS=Homo sapiens GN=SH3BGRL PE=1 SV=1	12.8	5.1	1	118.6 (M:118.6)	2	17.5	6.03	92
137	GTR1_HUMAN	Solute carrier family 2, facilitated glucose transporter member 1 OS=Homo sapiens GN=SLC2A1 PE=1 SV=2	54.0	9.6	1	1026.3 (M:1026.3)	12	16.7	6.26	23
138	SNX6_HUMAN	Sorting nexin-6 OS=Homo sapiens GN=SNX6 PE=1 SV=1	46.6	5.8	1	36.8 (M:36.8)	1	2.2	2.60	157
139	SPTA1_HUMAN	Spectrin alpha chain, erythrocyte OS=Homo sapiens GN=SPTA1 PE=1 SV=5	279.8	4.8	1	22802.4 (M:22802.4)	229	80.7	22.25	1
140	SPTB1_HUMAN	Spectrin beta chain, erythrocyte OS=Homo sapiens GN=SPTB PE=1 SV=5	246.3	5.0	4	19205.7 (M:19205.7)	203	80.6	6.38	2
141	STML3_HUMAN	Stomatin-like protein 3 OS=Homo sapiens GN=STOML3 PE=1 SV=1	32.1	9.6	1	75.7 (M:75.7)	2	4.8	5.51	116
142	STIP1_HUMAN	Stress-induced-phosphoprotein 1 OS=Homo sapiens GN=STIP1 PE=1 SV=1	62.6	6.4	1	78.2 (M:78.2)	1	4.2	9.20	115
143	TCPA_HUMAN	T-complex protein 1 subunit alpha OS=Homo sapiens GN=TCP1 PE=1 SV=1	60.3	5.7	1	383.5 (M:383.5)	8	14.2	8.34	43
144	TCPB_HUMAN	T-complex protein 1 subunit beta OS=Homo sapiens GN=CCT2 PE=1 SV=4	57.5	6.0	1	349.5 (M:349.5)	6	14.4	12.18	45
145	TCPD_HUMAN	T-complex protein 1 subunit delta OS=Homo sapiens GN=CCT4 PE=1 SV=4	57.9	9.0	1	128.8 (M:128.8)	3	7.2	5.34	84
146	TCPE_HUMAN	T-complex protein 1 subunit epsilon OS=Homo sapiens GN=CCT5 PE=1 SV=1	59.6	5.3	1	208.6 (M:208.6)	3	8.5	6.14	63
147	TCPH_HUMAN	T-complex protein 1 subunit eta OS=Homo sapiens GN=CCT7 PE=1 SV=2	59.3	8.6	1	94.2 (M:94.2)	3	6.8	8.49	103
148	TCPG_HUMAN	T-complex protein 1 subunit gamma OS=Homo sapiens GN=CCT3 PE=1 SV=4	60.5	6.1	1	150.3 (M:150.3)	5	10.1	9.15	79
149	TCPQ_HUMAN	T-complex protein 1 subunit theta OS=Homo sapiens GN=CCT8 PE=1 SV=4	59.6	5.3	1	168.5 (M:168.5)	4	7.7	8.07	72
150	TCPZ_HUMAN	T-complex protein 1 subunit zeta OS=Homo sapiens GN=CCT6A PE=1 SV=3	58.0	6.2	2	75.4 (M:75.4)	2	5.5	14.17	117
151	RHOA_HUMAN	Transforming protein RhoA OS=Homo sapiens GN=RHOA PE=1 SV=1	21.8	5.8	1	42.5 (M:42.5)	1	6.2	9.77	141
152	TERA_HUMAN	Transitional endoplasmic reticulum ATPase OS=Homo sapiens GN=VCP PE=1 SV=4	89.3	5.0	1	992.7 (M:992.7)	15	28.2	5.79	25
153	TXIP1_HUMAN	Translin-associated factor X-interacting protein 1 OS=Homo sapiens GN=TSNAXIP1 PE=2 SV=1	76.7	4.9	1	44.2 (M:44.2)	1	2.6	20.71	139
154	TPIS_HUMAN	Triosephosphate isomerase OS=Homo sapiens GN=TPI1 PE=1 SV=3	30.8	5.6	1	64.4 (M:64.4)	1	4.5	7.85	121
155	TMOD1_HUMAN	Tropomodulin-1 OS=Homo sapiens GN=TMOD1 PE=1 SV=1	40.5	4.9	2	1099.1 (M:1099.1)	12	44.6	5.82	20
156	TPM1_HUMAN	Tropomyosin alpha-1 chain OS=Homo sapiens GN=TPM1 PE=1 SV=2	32.7	4.5	1	508.6 (M:508.6)	9	23.9	6.04	36
157	TPM3_HUMAN	Tropomyosin alpha-3 chain OS=Homo sapiens GN=TPM3 PE=1 SV=1	32.8	4.5	3	588.0 (M:588.0)	10	21.5	4.60	33
158	UBP14_HUMAN	Ubiquitin carboxyl-terminal hydrolase 14 OS=Homo sapiens GN=USP14 PE=1 SV=3	56.0	5.1	1	36.6 (M:36.6)	1	2.6	23.79	158
159	UBP5_HUMAN	Ubiquitin carboxyl-terminal hydrolase 5 OS=Homo sapiens GN=USP5 PE=1 SV=2	95.7	4.8	1	164.1 (M:164.1)	3	4.8	5.39	74
160	RL40_HUMAN	Ubiquitin-60S ribosomal protein L40 OS=Homo sapiens GN=UBA52 PE=1 SV=2	14.7	10.7	4	94.5 (M:94.5)	2	14.1	8.27	102
161	YA047_HUMAN	Uncharacterized protein LOC388588 OS=Homo sapiens PE=1 SV=1	8.7	10.1	1	114.0 (M:114.0)	2	15.4	3.51	94
162	CB076_HUMAN	UPF0538 protein C2orf76 OS=Homo sapiens GN=C2orf76 PE=2 SV=3	14.6	6.5	1	35.3 (M:35.3)	1	10.3	13.24	161
163	RD23A_HUMAN	UV excision repair protein RAD23 homolog A OS=Homo sapiens GN=RAD23A PE=1 SV=1	39.6	4.4	1	81.0 (M:81.0)	2	4.7	5.42	110
	Legend:
	Column	Description
	Row	Row counter
	Accession	Database accession name
	Protein	Protein name
	MW [kDa]	Molecular weight of protein
	pI	Isoelectric point of protein
	#Alt. Proteins	Number of alternative matches
	Scores	Protein score in the format score (M:Mascot score; P:Phenyx score; S:Sequest score).
	#Peptides	Number of peptides identified
	SC [%]	Sequence coverage (%).
	RMS90 [ppm]	Deviation from predicted mass (root mean square value/root mean square 90% confidence value
	Rank	Ranking based on number of identified peptides.
