# Supplementary material for: The Effect of Bee Venom Peptides Melittin, Tertiapin, and Apamin on the Human Erythrocytes Ghosts: A Preliminary Study
Source: Metabolites. 2020 May 13;10(5):191. doi: 10.3390/metabo10050191 (PMC7281017; doi:10.3390/metabo10050191)
Supplement: Supplementary file 1 [file metabolites-10-00191-s001.zip › Supplementary files - revised/Table S6 List of proteins identified in RBCs samples treated with tertiapin.xls]

## Sheet: New Sheet
Row	Accession	Protein	MW [kDa]	pI	#Alt. Proteins	Scores	#Peptides	SC [%]	RMS90 [ppm]	Rank
1	1433B_HUMAN	14-3-3 protein beta/alpha OS=Homo sapiens GN=YWHAB PE=1 SV=3	28.1	4.6	2	280.1 (M:280.1)	5	19.9	6.95	67
2	1433E_HUMAN	14-3-3 protein epsilon OS=Homo sapiens GN=YWHAE PE=1 SV=1	29.2	4.5	3	283.1 (M:283.1)	4	22.4	8.69	66
3	1433G_HUMAN	14-3-3 protein gamma OS=Homo sapiens GN=YWHAG PE=1 SV=2	28.3	4.7	1	172.8 (M:172.8)	4	20.6	8.12	91
4	1433Z_HUMAN	14-3-3 protein zeta/delta OS=Homo sapiens GN=YWHAZ PE=1 SV=1	27.7	4.6	1	196.2 (M:196.2)	4	13.5	6.26	85
5	PRS10_HUMAN	26S protease regulatory subunit 10B OS=Homo sapiens GN=PSMC6 PE=1 SV=1	44.1	7.8	1	46.1 (M:46.1)	1	3.9	5.19	155
6	PRS6A_HUMAN	26S protease regulatory subunit 6A OS=Homo sapiens GN=PSMC3 PE=1 SV=3	49.2	5.0	1	47.5 (M:47.5)	1	3.6	9.63	153
7	PRS6B_HUMAN	26S protease regulatory subunit 6B OS=Homo sapiens GN=PSMC4 PE=1 SV=2	47.3	5.0	1	40.2 (M:40.2)	1	2.6	10.62	164
8	PRS7_HUMAN	26S protease regulatory subunit 7 OS=Homo sapiens GN=PSMC2 PE=1 SV=3	48.6	5.6	1	141.7 (M:141.7)	3	8.8	4.25	103
9	PRS8_HUMAN	26S protease regulatory subunit 8 OS=Homo sapiens GN=PSMC5 PE=1 SV=1	45.6	7.8	1	78.4 (M:78.4)	2	6.2	14.51	132
10	PSMD1_HUMAN	26S proteasome non-ATPase regulatory subunit 1 OS=Homo sapiens GN=PSMD1 PE=1 SV=2	105.8	5.1	1	53.7 (M:53.7)	1	1.3	7.98	148
11	PSMD2_HUMAN	26S proteasome non-ATPase regulatory subunit 2 OS=Homo sapiens GN=PSMD2 PE=1 SV=3	100.1	4.9	1	55.8 (M:55.8)	1	1.7	7.16	145
12	EM55_HUMAN	55 kDa erythrocyte membrane protein OS=Homo sapiens GN=MPP1 PE=1 SV=2	52.3	7.1	1	572.8 (M:572.8)	9	23.4	7.40	38
13	K6PL_HUMAN	6-phosphofructokinase, liver type OS=Homo sapiens GN=PFKL PE=1 SV=6	85.0	7.9	2	142.2 (M:142.2)	4	6.0	7.26	102
14	6PGD_HUMAN	6-phosphogluconate dehydrogenase, decarboxylating OS=Homo sapiens GN=PGD PE=1 SV=3	53.1	7.0	1	113.1 (M:113.1)	2	6.4	4.45	114
15	ARHL1_HUMAN	[Protein ADP-ribosylarginine] hydrolase-like protein 1 OS=Homo sapiens GN=ADPRHL1 PE=2 SV=1	40.1	5.5	1	35.7 (M:35.7)	1	2.0	6.24	174
16	ACTS_HUMAN	Actin, alpha skeletal muscle OS=Homo sapiens GN=ACTA1 PE=1 SV=1	42.0	5.1	4	1005.5 (M:1005.5)	13	27.3	5.67	21
17	ACTG_HUMAN	Actin, cytoplasmic 2 OS=Homo sapiens GN=ACTG1 PE=1 SV=1	41.8	5.2	7	2403.2 (M:2403.2)	21	60.3	7.71	9
18	ACPH_HUMAN	Acylamino-acid-releasing enzyme OS=Homo sapiens GN=APEH PE=1 SV=4	81.2	5.2	1	1115.8 (M:1115.8)	14	24.5	7.45	19
19	SAHH_HUMAN	Adenosylhomocysteinase OS=Homo sapiens GN=AHCY PE=1 SV=4	47.7	5.9	1	161.2 (M:161.2)	4	14.6	9.27	96
20	PUR8_HUMAN	Adenylosuccinate lyase OS=Homo sapiens GN=ADSL PE=1 SV=2	54.9	6.8	1	95.2 (M:95.2)	2	5.0	6.99	121
21	A16A1_HUMAN	Aldehyde dehydrogenase family 16 member A1 OS=Homo sapiens GN=ALDH16A1 PE=1 SV=2	85.1	6.4	1	256.9 (M:256.9)	5	7.9	5.59	72
22	NTM1A_HUMAN	Alpha N-terminal protein methyltransferase 1A OS=Homo sapiens GN=METTL11A PE=1 SV=3	25.4	5.2	1	38.5 (M:38.5)	1	3.6	18.25	168
23	ADDA_HUMAN	Alpha-adducin OS=Homo sapiens GN=ADD1 PE=1 SV=2	80.9	5.5	1	1787.6 (M:1787.6)	22	40.0	6.14	12
24	RHAG_HUMAN	Ammonium transporter Rh type A OS=Homo sapiens GN=RHAG PE=1 SV=2	44.2	6.4	1	64.9 (M:64.9)	1	4.9	8.12	138
25	ANK1_HUMAN	Ankyrin-1 OS=Homo sapiens GN=ANK1 PE=1 SV=3	206.1	5.6	1	8151.0 (M:8151.0)	87	52.4	8.16	3
26	ANK2_HUMAN	Ankyrin-2 OS=Homo sapiens GN=ANK2 PE=1 SV=4	433.4	4.9	1	242.4 (M:242.4)	4	1.3	10.17	76
27	ANK3_HUMAN	Ankyrin-3 OS=Homo sapiens GN=ANK3 PE=1 SV=3	480.1	6.1	1	357.8 (M:357.8)	5	1.0	12.68	53
28	AQP1_HUMAN	Aquaporin-1 OS=Homo sapiens GN=AQP1 PE=1 SV=3	28.5	7.8	1	187.7 (M:187.7)	1	7.4	5.56	89
29	ARMC2_HUMAN	Armadillo repeat-containing protein 2 OS=Homo sapiens GN=ARMC2 PE=1 SV=4	96.8	9.5	1	36.4 (M:36.4)	1	2.2	11.68	172
30	ACLY_HUMAN	ATP-citrate synthase OS=Homo sapiens GN=ACLY PE=1 SV=3	120.8	7.1	1	888.5 (M:888.5)	13	15.1	7.54	25
31	DHX29_HUMAN	ATP-dependent RNA helicase DHX29 OS=Homo sapiens GN=DHX29 PE=1 SV=2	155.1	9.0	1	38.2 (M:38.2)	1	0.5	8.39	170
32	B3AT_HUMAN	Band 3 anion transport protein OS=Homo sapiens GN=SLC4A1 PE=1 SV=3	101.7	4.9	1	2645.9 (M:2645.9)	35	37.5	6.95	6
33	ACTBL_HUMAN	Beta-actin-like protein 2 OS=Homo sapiens GN=ACTBL2 PE=1 SV=2	42.0	5.3	1	469.0 (M:469.0)	6	16.2	8.49	42
34	ADDB_HUMAN	Beta-adducin OS=Homo sapiens GN=ADD2 PE=1 SV=3	80.8	5.6	1	1889.7 (M:1889.7)	21	32.4	4.08	10
35	PMGE_HUMAN	Bisphosphoglycerate mutase OS=Homo sapiens GN=BPGM PE=1 SV=2	30.0	6.1	1	698.9 (M:698.9)	12	50.2	6.45	31
36	BLMH_HUMAN	Bleomycin hydrolase OS=Homo sapiens GN=BLMH PE=1 SV=1	52.5	5.8	1	88.6 (M:88.6)	2	5.1	9.67	124
37	RHD_HUMAN	Blood group Rh(D) polypeptide OS=Homo sapiens GN=RHD PE=1 SV=3	45.2	9.4	2	63.2 (M:63.2)	1	2.2	7.79	139
38	CALM_HUMAN	Calmodulin OS=Homo sapiens GN=CALM1 PE=1 SV=2	16.8	3.9	1	102.2 (M:102.2)	1	10.7	5.76	118
39	CPNS1_HUMAN	Calpain small subunit 1 OS=Homo sapiens GN=CAPNS1 PE=1 SV=1	28.3	4.9	1	225.0 (M:225.0)	3	16.0	3.68	79
40	CAN1_HUMAN	Calpain-1 catalytic subunit OS=Homo sapiens GN=CAPN1 PE=1 SV=1	81.8	5.4	1	355.1 (M:355.1)	7	10.4	6.62	54
41	ICAL_HUMAN	Calpastatin OS=Homo sapiens GN=CAST PE=1 SV=4	76.5	4.8	1	480.5 (M:480.5)	8	13.3	8.88	40
42	CALR_HUMAN	Calreticulin OS=Homo sapiens GN=CALR PE=1 SV=1	48.1	4.1	1	73.3 (M:73.3)	2	6.7	25.03	134
43	CAH1_HUMAN	Carbonic anhydrase 1 OS=Homo sapiens GN=CA1 PE=1 SV=2	28.9	6.7	1	855.3 (M:855.3)	9	53.3	7.25	27
44	CATA_HUMAN	Catalase OS=Homo sapiens GN=CAT PE=1 SV=3	59.7	7.0	1	3405.2 (M:3405.2)	39	68.5	6.75	4
45	CE290_HUMAN	Centrosomal protein of 290 kDa OS=Homo sapiens GN=CEP290 PE=1 SV=2	290.2	5.7	1	40.0 (M:40.0)	1	0.8	11.32	165
46	CLH1_HUMAN	Clathrin heavy chain 1 OS=Homo sapiens GN=CLTC PE=1 SV=5	191.5	5.4	1	251.0 (M:251.0)	7	5.3	4.72	73
47	DAF_HUMAN	Complement decay-accelerating factor OS=Homo sapiens GN=CD55 PE=1 SV=4	41.4	9.1	1	50.1 (M:50.1)	1	5.0	8.36	151
48	CSN3_HUMAN	COP9 signalosome complex subunit 3 OS=Homo sapiens GN=COPS3 PE=1 SV=3	47.8	6.2	1	45.4 (M:45.4)	1	2.8	11.08	156
49	CAND1_HUMAN	Cullin-associated NEDD8-dissociated protein 1 OS=Homo sapiens GN=CAND1 PE=1 SV=2	136.3	5.4	1	163.4 (M:163.4)	2	3.0	4.25	94
50	CP4F8_HUMAN	Cytochrome P450 4F8 OS=Homo sapiens GN=CYP4F8 PE=1 SV=1	60.0	9.7	1	39.9 (M:39.9)	1	3.1	29.61	166
51	DCNL1_HUMAN	DCN1-like protein 1 OS=Homo sapiens GN=DCUN1D1 PE=1 SV=1	30.1	5.0	1	51.5 (M:51.5)	1	6.6	6.59	149
52	DIDO1_HUMAN	Death-inducer obliterator 1 OS=Homo sapiens GN=DIDO1 PE=1 SV=5	243.7	8.9	1	42.5 (M:42.5)	1	1.0	13.99	159
53	HEM2_HUMAN	Delta-aminolevulinic acid dehydratase OS=Homo sapiens GN=ALAD PE=1 SV=1	36.3	6.4	1	1003.4 (M:1003.4)	16	47.0	8.88	22
54	DEMA_HUMAN	Dematin OS=Homo sapiens GN=EPB49 PE=1 SV=3	45.5	9.5	1	1058.5 (M:1058.5)	13	40.0	7.08	20
55	TOP2B_HUMAN	DNA topoisomerase 2-beta OS=Homo sapiens GN=TOP2B PE=1 SV=3	183.2	8.8	1	35.6 (M:35.6)	1	0.7	28.44	177
56	RN123_HUMAN	E3 ubiquitin-protein ligase RNF123 OS=Homo sapiens GN=RNF123 PE=1 SV=1	148.4	6.3	1	61.4 (M:61.4)	1	2.1	14.11	140
57	EMAL4_HUMAN	Echinoderm microtubule-associated protein-like 4 OS=Homo sapiens GN=EML4 PE=1 SV=3	108.8	5.9	1	35.6 (M:35.6)	1	1.4	7.64	176
58	STOM_HUMAN	Erythrocyte band 7 integral membrane protein OS=Homo sapiens GN=STOM PE=1 SV=3	31.7	8.9	1	1118.4 (M:1118.4)	15	58.7	6.80	18
59	EPB42_HUMAN	Erythrocyte membrane protein band 4.2 OS=Homo sapiens GN=EPB42 PE=1 SV=3	77.0	9.3	1	2572.2 (M:2572.2)	32	51.5	16.47	7
60	ERMAP_HUMAN	Erythroid membrane-associated protein OS=Homo sapiens GN=ERMAP PE=1 SV=1	52.6	9.7	1	54.0 (M:54.0)	1	3.2	5.85	146
61	EXOC8_HUMAN	Exocyst complex component 8 OS=Homo sapiens GN=EXOC8 PE=1 SV=2	81.7	5.2	1	82.0 (M:82.0)	2	2.3	16.91	129
62	FBX7_HUMAN	F-box only protein 7 OS=Homo sapiens GN=FBXO7 PE=1 SV=1	58.5	6.1	1	139.9 (M:139.9)	3	5.4	11.64	104
63	BLVRB_HUMAN	Flavin reductase (NADPH) OS=Homo sapiens GN=BLVRB PE=1 SV=3	22.1	7.9	1	320.3 (M:320.3)	4	28.2	6.87	59
64	FLOT1_HUMAN	Flotillin-1 OS=Homo sapiens GN=FLOT1 PE=1 SV=3	47.3	7.8	1	383.3 (M:383.3)	8	18.7	4.98	48
65	FLOT2_HUMAN	Flotillin-2 OS=Homo sapiens GN=FLOT2 PE=1 SV=2	47.0	5.0	1	257.7 (M:257.7)	5	12.9	5.87	71
66	ALDOA_HUMAN	Fructose-bisphosphate aldolase A OS=Homo sapiens GN=ALDOA PE=1 SV=2	39.4	9.2	1	341.9 (M:341.9)	5	19.8	4.29	56
67	LEG7_HUMAN	Galectin-7 OS=Homo sapiens GN=LGALS7 PE=1 SV=2	15.1	8.0	1	53.9 (M:53.9)	1	8.8	0.69	147
68	GSH1_HUMAN	Glutamate--cysteine ligase catalytic subunit OS=Homo sapiens GN=GCLC PE=1 SV=2	72.7	5.7	1	93.3 (M:93.3)	2	7.1	4.95	122
69	GSTO1_HUMAN	Glutathione S-transferase omega-1 OS=Homo sapiens GN=GSTO1 PE=1 SV=2	27.5	6.3	1	41.7 (M:41.7)	1	5.8	7.46	161
70	G3P_HUMAN	Glyceraldehyde-3-phosphate dehydrogenase OS=Homo sapiens GN=GAPDH PE=1 SV=3	36.0	9.3	1	1287.6 (M:1287.6)	16	55.8	7.29	17
71	GLPA_HUMAN	Glycophorin-A OS=Homo sapiens GN=GYPA PE=1 SV=2	16.3	5.2	1	395.4 (M:395.4)	3	28.7	6.79	47
72	GLPC_HUMAN	Glycophorin-C OS=Homo sapiens GN=GYPC PE=1 SV=1	13.8	4.5	1	433.6 (M:433.6)	2	21.1	6.62	43
73	GMPR1_HUMAN	GMP reductase 1 OS=Homo sapiens GN=GMPR PE=1 SV=1	37.4	6.7	1	172.8 (M:172.8)	3	9.0	9.26	92
74	GAPR1_HUMAN	Golgi-associated plant pathogenesis-related protein 1 OS=Homo sapiens GN=GLIPR2 PE=1 SV=3	17.2	10.0	1	58.1 (M:58.1)	1	8.4	4.32	144
75	GBB2_HUMAN	Guanine nucleotide-binding protein G(I)/G(S)/G(T) subunit beta-2 OS=Homo sapiens GN=GNB2 PE=1 SV=3	37.3	5.6	3	42.0 (M:42.0)	1	2.9	11.35	160
76	HTR5B_HUMAN	HEAT repeat-containing protein 5B OS=Homo sapiens GN=HEATR5B PE=1 SV=2	224.2	6.8	1	38.2 (M:38.2)	1	0.5	15.66	169
77	HSP71_HUMAN	Heat shock 70 kDa protein 1A/1B OS=Homo sapiens GN=HSPA1A PE=1 SV=5	70.0	5.4	4	423.9 (M:423.9)	7	15.3	7.50	44
78	HSP74_HUMAN	Heat shock 70 kDa protein 4 OS=Homo sapiens GN=HSPA4 PE=1 SV=4	94.3	5.0	1	148.6 (M:148.6)	3	5.0	6.67	98
79	HSP7C_HUMAN	Heat shock cognate 71 kDa protein OS=Homo sapiens GN=HSPA8 PE=1 SV=1	70.9	5.2	3	1321.4 (M:1321.4)	16	33.9	7.94	16
80	TRAP1_HUMAN	Heat shock protein 75 kDa, mitochondrial OS=Homo sapiens GN=TRAP1 PE=1 SV=3	80.1	9.0	1	87.6 (M:87.6)	2	3.6	9.41	126
81	HS90A_HUMAN	Heat shock protein HSP 90-alpha OS=Homo sapiens GN=HSP90AA1 PE=1 SV=5	84.6	4.8	6	604.1 (M:604.1)	10	16.0	7.19	35
82	HBA_HUMAN	Hemoglobin subunit alpha OS=Homo sapiens GN=HBA1 PE=1 SV=2	15.2	9.4	2	2740.8 (M:2740.8)	23	99.3	9.78	5
83	HBB_HUMAN	Hemoglobin subunit beta OS=Homo sapiens GN=HBB PE=1 SV=2	16.0	6.9	4	2445.6 (M:2445.6)	24	95.2	9.86	8
84	HBD_HUMAN	Hemoglobin subunit delta OS=Homo sapiens GN=HBD PE=1 SV=2	16.0	9.1	1	1693.8 (M:1693.8)	18	92.5	7.82	14
85	F10A1_HUMAN	Hsc70-interacting protein OS=Homo sapiens GN=ST13 PE=1 SV=2	41.3	5.0	3	249.6 (M:249.6)	4	10.3	5.27	74
86	HPRT_HUMAN	Hypoxanthine-guanine phosphoribosyltransferase OS=Homo sapiens GN=HPRT1 PE=1 SV=2	24.6	6.2	1	39.7 (M:39.7)	1	6.4	3.05	167
87	IMB1_HUMAN	Importin subunit beta-1 OS=Homo sapiens GN=KPNB1 PE=1 SV=2	97.1	4.5	1	236.4 (M:236.4)	6	8.3	7.77	77
88	IQCC_HUMAN	IQ domain-containing protein C OS=Homo sapiens GN=IQCC PE=2 SV=2	53.0	9.3	1	45.0 (M:45.0)	1	2.1	6.80	157
89	KELL_HUMAN	Kell blood group glycoprotein OS=Homo sapiens GN=KEL PE=1 SV=2	82.8	9.1	1	132.5 (M:132.5)	3	5.6	5.43	107
90	K1C10_HUMAN	Keratin, type I cytoskeletal 10 OS=Homo sapiens GN=KRT10 PE=1 SV=6	58.8	5.0	6	726.5 (M:726.5)	12	24.3	6.83	29
91	K1C14_HUMAN	Keratin, type I cytoskeletal 14 OS=Homo sapiens GN=KRT14 PE=1 SV=4	51.5	4.9	2	420.0 (M:420.0)	9	18.4	7.57	45
92	K1C9_HUMAN	Keratin, type I cytoskeletal 9 OS=Homo sapiens GN=KRT9 PE=1 SV=3	62.0	5.0	1	681.1 (M:681.1)	7	16.5	6.51	32
93	K2C1_HUMAN	Keratin, type II cytoskeletal 1 OS=Homo sapiens GN=KRT1 PE=1 SV=6	66.0	8.8	1	899.3 (M:899.3)	9	21.9	8.64	24
94	K22E_HUMAN	Keratin, type II cytoskeletal 2 epidermal OS=Homo sapiens GN=KRT2 PE=1 SV=2	65.4	8.9	3	669.6 (M:669.6)	6	16.6	5.69	33
95	K2C5_HUMAN	Keratin, type II cytoskeletal 5 OS=Homo sapiens GN=KRT5 PE=1 SV=3	62.3	8.6	1	123.2 (M:123.2)	3	5.8	4.62	110
96	K2C6A_HUMAN	Keratin, type II cytoskeletal 6A OS=Homo sapiens GN=KRT6A PE=1 SV=3	60.0	8.9	3	187.5 (M:187.5)	5	10.5	7.92	90
97	K2C72_HUMAN	Keratin, type II cytoskeletal 72 OS=Homo sapiens GN=KRT72 PE=1 SV=2	55.8	6.6	1	46.2 (M:46.2)	1	1.6	30.52	154
98	KIF5C_HUMAN	Kinesin heavy chain isoform 5C OS=Homo sapiens GN=KIF5C PE=1 SV=1	109.4	5.8	1	35.5 (M:35.5)	1	1.8	3.28	178
99	LDHB_HUMAN	L-lactate dehydrogenase B chain OS=Homo sapiens GN=LDHB PE=1 SV=2	36.6	5.7	4	373.3 (M:373.3)	4	18.9	5.85	49
100	KDM5C_HUMAN	Lysine-specific demethylase 5C OS=Homo sapiens GN=KDM5C PE=1 SV=2	175.6	5.3	1	41.0 (M:41.0)	1	0.7	5.54	163
101	CNNM2_HUMAN	Metal transporter CNNM2 OS=Homo sapiens GN=CNNM2 PE=1 SV=2	96.6	6.0	1	36.2 (M:36.2)	1	0.9	21.44	173
102	PUR6_HUMAN	Multifunctional protein ADE2 OS=Homo sapiens GN=PAICS PE=1 SV=3	47.0	7.7	1	197.1 (M:197.1)	3	10.6	5.63	83
103	PNCB_HUMAN	Nicotinate phosphoribosyltransferase OS=Homo sapiens GN=NAPRT1 PE=1 SV=2	57.5	5.4	1	101.7 (M:101.7)	3	5.2	5.16	119
104	NIF3L_HUMAN	NIF3-like protein 1 OS=Homo sapiens GN=NIF3L1 PE=1 SV=2	41.9	6.2	1	60.5 (M:60.5)	2	5.8	8.59	141
105	NSF1C_HUMAN	NSFL1 cofactor p47 OS=Homo sapiens GN=NSFL1C PE=1 SV=2	40.5	4.9	1	342.9 (M:342.9)	6	23.5	7.03	55
106	NDKB_HUMAN	Nucleoside diphosphate kinase B OS=Homo sapiens GN=NME2 PE=1 SV=1	17.3	9.4	3	191.5 (M:191.5)	5	37.5	10.23	87
107	NP1L4_HUMAN	Nucleosome assembly protein 1-like 4 OS=Homo sapiens GN=NAP1L4 PE=1 SV=1	42.8	4.4	1	66.4 (M:66.4)	1	2.9	5.85	136
108	PRDX1_HUMAN	Peroxiredoxin-1 OS=Homo sapiens GN=PRDX1 PE=1 SV=1	22.1	9.2	1	613.1 (M:613.1)	9	58.8	5.35	34
109	PRDX2_HUMAN	Peroxiredoxin-2 OS=Homo sapiens GN=PRDX2 PE=1 SV=5	21.9	5.6	1	1654.7 (M:1654.7)	14	68.7	7.69	15
110	PRDX6_HUMAN	Peroxiredoxin-6 OS=Homo sapiens GN=PRDX6 PE=1 SV=3	25.0	6.0	1	318.0 (M:318.0)	5	25.9	8.32	60
111	PI4KB_HUMAN	Phosphatidylinositol 4-kinase beta OS=Homo sapiens GN=PI4KB PE=1 SV=1	91.3	5.8	1	35.2 (M:35.2)	1	2.2	24.00	179
112	PI42A_HUMAN	Phosphatidylinositol 5-phosphate 4-kinase type-2 alpha OS=Homo sapiens GN=PIP4K2A PE=1 SV=2	46.2	6.5	1	196.4 (M:196.4)	3	8.1	4.92	84
113	PA1B3_HUMAN	Platelet-activating factor acetylhydrolase IB subunit gamma OS=Homo sapiens GN=PAFAH1B3 PE=1 SV=1	25.7	6.4	1	77.9 (M:77.9)	1	9.1	1.83	133
114	PSME1_HUMAN	Proteasome activator complex subunit 1 OS=Homo sapiens GN=PSME1 PE=1 SV=1	28.7	5.7	1	200.9 (M:200.9)	3	10.8	6.74	82
115	PSME2_HUMAN	Proteasome activator complex subunit 2 OS=Homo sapiens GN=PSME2 PE=1 SV=4	27.4	5.4	1	536.7 (M:536.7)	7	36.8	6.50	39
116	PSMF1_HUMAN	Proteasome inhibitor PI31 subunit OS=Homo sapiens GN=PSMF1 PE=1 SV=2	29.8	5.4	1	207.5 (M:207.5)	3	15.5	5.54	81
117	PSA1_HUMAN	Proteasome subunit alpha type-1 OS=Homo sapiens GN=PSMA1 PE=1 SV=1	29.5	6.2	1	137.9 (M:137.9)	2	12.5	6.35	106
118	PSA2_HUMAN	Proteasome subunit alpha type-2 OS=Homo sapiens GN=PSMA2 PE=1 SV=2	25.9	7.7	1	360.5 (M:360.5)	5	26.5	4.90	51
119	PSA3_HUMAN	Proteasome subunit alpha type-3 OS=Homo sapiens GN=PSMA3 PE=1 SV=2	28.4	5.1	1	257.9 (M:257.9)	3	24.3	5.47	70
120	PSA4_HUMAN	Proteasome subunit alpha type-4 OS=Homo sapiens GN=PSMA4 PE=1 SV=1	29.5	8.7	1	161.4 (M:161.4)	4	17.2	5.68	95
121	PSA5_HUMAN	Proteasome subunit alpha type-5 OS=Homo sapiens GN=PSMA5 PE=1 SV=3	26.4	4.6	1	58.8 (M:58.8)	1	4.1	14.26	142
122	PSA6_HUMAN	Proteasome subunit alpha type-6 OS=Homo sapiens GN=PSMA6 PE=1 SV=1	27.4	6.4	1	187.8 (M:187.8)	3	16.7	8.17	88
123	PSA7_HUMAN	Proteasome subunit alpha type-7 OS=Homo sapiens GN=PSMA7 PE=1 SV=1	27.9	9.3	2	144.7 (M:144.7)	2	14.5	8.17	100
124	PSB1_HUMAN	Proteasome subunit beta type-1 OS=Homo sapiens GN=PSMB1 PE=1 SV=2	26.5	9.1	1	262.8 (M:262.8)	4	22.8	9.35	69
125	PSB2_HUMAN	Proteasome subunit beta type-2 OS=Homo sapiens GN=PSMB2 PE=1 SV=1	22.8	6.6	1	300.6 (M:300.6)	4	28.4	11.04	64
126	PSB3_HUMAN	Proteasome subunit beta type-3 OS=Homo sapiens GN=PSMB3 PE=1 SV=2	22.9	6.2	1	139.0 (M:139.0)	1	8.8	5.97	105
127	PSB4_HUMAN	Proteasome subunit beta type-4 OS=Homo sapiens GN=PSMB4 PE=1 SV=4	29.2	5.6	1	311.7 (M:311.7)	4	22.7	7.67	62
128	PSB5_HUMAN	Proteasome subunit beta type-5 OS=Homo sapiens GN=PSMB5 PE=1 SV=3	28.5	6.5	1	364.7 (M:364.7)	6	23.6	6.11	50
129	PSB6_HUMAN	Proteasome subunit beta type-6 OS=Homo sapiens GN=PSMB6 PE=1 SV=4	25.3	4.7	1	150.5 (M:150.5)	4	13.4	4.77	97
130	PSB7_HUMAN	Proteasome subunit beta type-7 OS=Homo sapiens GN=PSMB7 PE=1 SV=1	29.9	8.8	1	41.1 (M:41.1)	1	4.0	5.76	162
131	41_HUMAN	Protein 4.1 OS=Homo sapiens GN=EPB41 PE=1 SV=4	97.0	5.3	3	1710.9 (M:1710.9)	25	33.1	4.96	13
132	AGO2_HUMAN	Protein argonaute-2 OS=Homo sapiens GN=EIF2C2 PE=1 SV=3	97.1	10.1	2	278.7 (M:278.7)	5	8.5	8.30	68
133	BICD1_HUMAN	Protein bicaudal D homolog 1 OS=Homo sapiens GN=BICD1 PE=1 SV=3	110.7	5.5	1	37.7 (M:37.7)	1	0.7	1.63	171
134	DDI2_HUMAN	Protein DDI1 homolog 2 OS=Homo sapiens GN=DDI2 PE=1 SV=1	44.5	4.8	1	403.9 (M:403.9)	5	27.1	4.71	46
135	LFG3_HUMAN	Protein lifeguard 3 OS=Homo sapiens GN=TMBIM1 PE=1 SV=2	34.6	8.6	1	50.8 (M:50.8)	1	3.9	10.22	150
136	S10A6_HUMAN	Protein S100-A6 OS=Homo sapiens GN=S100A6 PE=1 SV=1	10.2	5.2	1	43.4 (M:43.4)	1	8.9	6.15	158
137	S10A8_HUMAN	Protein S100-A8 OS=Homo sapiens GN=S100A8 PE=1 SV=1	10.8	6.6	1	80.9 (M:80.9)	2	20.4	3.56	130
138	TTYH1_HUMAN	Protein tweety homolog 1 OS=Homo sapiens GN=TTYH1 PE=2 SV=1	49.0	4.7	1	35.7 (M:35.7)	1	2.4	30.14	175
139	TGM2_HUMAN	Protein-glutamine gamma-glutamyltransferase 2 OS=Homo sapiens GN=TGM2 PE=1 SV=2	77.3	5.0	1	121.0 (M:121.0)	2	7.6	9.80	111
140	PNPH_HUMAN	Purine nucleoside phosphorylase OS=Homo sapiens GN=PNP PE=1 SV=2	32.1	6.5	1	873.6 (M:873.6)	11	47.1	7.51	26
141	DEOC_HUMAN	Putative deoxyribose-phosphate aldolase OS=Homo sapiens GN=DERA PE=1 SV=2	35.2	9.8	1	80.0 (M:80.0)	2	7.2	8.48	131
142	TPM3L_HUMAN	Putative tropomyosin alpha-3 chain-like protein OS=Homo sapiens PE=5 SV=2	26.3	4.3	1	305.0 (M:305.0)	5	17.9	4.69	63
143	GDIA_HUMAN	Rab GDP dissociation inhibitor alpha OS=Homo sapiens GN=GDI1 PE=1 SV=2	50.6	4.9	2	66.6 (M:66.6)	1	4.3	7.57	135
144	RADI_HUMAN	Radixin OS=Homo sapiens GN=RDX PE=1 SV=1	68.5	6.0	3	97.6 (M:97.6)	2	3.1	6.54	120
145	RAP1B_HUMAN	Ras-related protein Rap-1b OS=Homo sapiens GN=RAP1B PE=1 SV=1	20.8	5.5	3	172.2 (M:172.2)	2	7.6	8.81	93
146	RAP2B_HUMAN	Ras-related protein Rap-2b OS=Homo sapiens GN=RAP2B PE=1 SV=1	20.5	4.6	1	87.2 (M:87.2)	2	12.0	7.63	127
147	AL1A1_HUMAN	Retinal dehydrogenase 1 OS=Homo sapiens GN=ALDH1A1 PE=1 SV=2	54.8	6.3	1	599.6 (M:599.6)	11	21.2	7.24	36
148	PRPS1_HUMAN	Ribose-phosphate pyrophosphokinase 1 OS=Homo sapiens GN=PRPS1 PE=1 SV=2	34.8	6.6	3	326.7 (M:326.7)	6	24.8	8.94	58
149	ESTD_HUMAN	S-formylglutathione hydrolase OS=Homo sapiens GN=ESD PE=1 SV=2	31.4	6.6	1	89.5 (M:89.5)	1	7.8	7.84	123
150	SKP1_HUMAN	S-phase kinase-associated protein 1 OS=Homo sapiens GN=SKP1 PE=1 SV=2	18.6	4.2	1	88.2 (M:88.2)	1	7.4	5.22	125
151	SBP1_HUMAN	Selenium-binding protein 1 OS=Homo sapiens GN=SELENBP1 PE=1 SV=2	52.4	5.9	1	120.8 (M:120.8)	3	6.1	6.04	112
152	2AAA_HUMAN	Serine/threonine-protein phosphatase 2A 65 kDa regulatory subunit A alpha isoform OS=Homo sapiens GN=PPP2R1A PE=1 SV=4	65.3	4.9	1	125.2 (M:125.2)	1	3.4	6.04	108
153	SH3L1_HUMAN	SH3 domain-binding glutamic acid-rich-like protein OS=Homo sapiens GN=SH3BGRL PE=1 SV=1	12.8	5.1	1	109.6 (M:109.6)	2	17.5	6.32	116
154	GTR1_HUMAN	Solute carrier family 2, facilitated glucose transporter member 1 OS=Homo sapiens GN=SLC2A1 PE=1 SV=2	54.0	9.6	1	749.9 (M:749.9)	9	14.0	5.30	28
155	SPTA1_HUMAN	Spectrin alpha chain, erythrocyte OS=Homo sapiens GN=SPTA1 PE=1 SV=5	279.8	4.8	1	19241.6 (M:19241.6)	191	74.8	13.11	1
156	SPTB1_HUMAN	Spectrin beta chain, erythrocyte OS=Homo sapiens GN=SPTB PE=1 SV=5	246.3	5.0	4	16323.5 (M:16323.5)	175	75.4	7.53	2
157	STML3_HUMAN	Stomatin-like protein 3 OS=Homo sapiens GN=STOML3 PE=1 SV=1	32.1	9.6	1	49.8 (M:49.8)	1	2.4	11.31	152
158	STIP1_HUMAN	Stress-induced-phosphoprotein 1 OS=Homo sapiens GN=STIP1 PE=1 SV=1	62.6	6.4	1	144.5 (M:144.5)	3	8.1	6.19	101
159	SMC2_HUMAN	Structural maintenance of chromosomes protein 2 OS=Homo sapiens GN=SMC2 PE=1 SV=2	135.6	9.1	1	58.8 (M:58.8)	2	2.2	15.91	143
160	SCOT1_HUMAN	Succinyl-CoA:3-ketoacid-coenzyme A transferase 1, mitochondrial OS=Homo sapiens GN=OXCT1 PE=1 SV=1	56.1	7.8	1	35.1 (M:35.1)	1	2.9	26.06	180
161	TCPA_HUMAN	T-complex protein 1 subunit alpha OS=Homo sapiens GN=TCP1 PE=1 SV=1	60.3	5.7	1	332.8 (M:332.8)	6	10.1	7.13	57
162	TCPB_HUMAN	T-complex protein 1 subunit beta OS=Homo sapiens GN=CCT2 PE=1 SV=4	57.5	6.0	1	469.2 (M:469.2)	7	22.8	7.86	41
163	TCPD_HUMAN	T-complex protein 1 subunit delta OS=Homo sapiens GN=CCT4 PE=1 SV=4	57.9	9.0	1	228.7 (M:228.7)	5	16.3	7.04	78
164	TCPE_HUMAN	T-complex protein 1 subunit epsilon OS=Homo sapiens GN=CCT5 PE=1 SV=1	59.6	5.3	1	313.3 (M:313.3)	4	10.2	2.80	61
165	TCPH_HUMAN	T-complex protein 1 subunit eta OS=Homo sapiens GN=CCT7 PE=1 SV=2	59.3	8.6	1	248.3 (M:248.3)	6	15.8	7.93	75
166	TCPG_HUMAN	T-complex protein 1 subunit gamma OS=Homo sapiens GN=CCT3 PE=1 SV=4	60.5	6.1	1	288.3 (M:288.3)	9	20.7	9.78	65
167	TCPQ_HUMAN	T-complex protein 1 subunit theta OS=Homo sapiens GN=CCT8 PE=1 SV=4	59.6	5.3	1	194.9 (M:194.9)	4	7.7	7.00	86
168	TCPZ_HUMAN	T-complex protein 1 subunit zeta OS=Homo sapiens GN=CCT6A PE=1 SV=3	58.0	6.2	2	123.7 (M:123.7)	2	4.1	5.62	109
169	TERA_HUMAN	Transitional endoplasmic reticulum ATPase OS=Homo sapiens GN=VCP PE=1 SV=4	89.3	5.0	1	1855.1 (M:1855.1)	22	33.6	9.87	11
170	TPIS_HUMAN	Triosephosphate isomerase OS=Homo sapiens GN=TPI1 PE=1 SV=3	30.8	5.6	1	65.5 (M:65.5)	1	4.5	5.21	137
171	TMOD1_HUMAN	Tropomodulin-1 OS=Homo sapiens GN=TMOD1 PE=1 SV=1	40.5	4.9	1	907.9 (M:907.9)	9	39.3	9.10	23
172	TPM3_HUMAN	Tropomyosin alpha-3 chain OS=Homo sapiens GN=TPM3 PE=1 SV=1	32.8	4.5	4	586.3 (M:586.3)	10	26.1	5.49	37
173	UBP14_HUMAN	Ubiquitin carboxyl-terminal hydrolase 14 OS=Homo sapiens GN=USP14 PE=1 SV=3	56.0	5.1	1	113.7 (M:113.7)	2	6.3	7.57	113
174	UBP15_HUMAN	Ubiquitin carboxyl-terminal hydrolase 15 OS=Homo sapiens GN=USP15 PE=1 SV=3	112.3	4.9	1	86.9 (M:86.9)	3	2.9	11.89	128
175	UBP5_HUMAN	Ubiquitin carboxyl-terminal hydrolase 5 OS=Homo sapiens GN=USP5 PE=1 SV=2	95.7	4.8	1	358.3 (M:358.3)	5	12.1	6.51	52
176	RL40_HUMAN	Ubiquitin-60S ribosomal protein L40 OS=Homo sapiens GN=UBA52 PE=1 SV=2	14.7	10.7	4	112.1 (M:112.1)	2	17.2	6.77	115
177	UBE2O_HUMAN	Ubiquitin-conjugating enzyme E2 O OS=Homo sapiens GN=UBE2O PE=1 SV=3	141.2	4.9	1	147.2 (M:147.2)	2	2.9	18.78	99
178	UBA1_HUMAN	Ubiquitin-like modifier-activating enzyme 1 OS=Homo sapiens GN=UBA1 PE=1 SV=3	117.8	5.4	1	219.1 (M:219.1)	4	6.7	6.46	80
179	YA047_HUMAN	Uncharacterized protein LOC388588 OS=Homo sapiens PE=1 SV=1	8.7	10.1	1	106.1 (M:106.1)	2	15.4	10.02	117
180	RD23A_HUMAN	UV excision repair protein RAD23 homolog A OS=Homo sapiens GN=RAD23A PE=1 SV=1	39.6	4.4	1	718.7 (M:718.7)	5	21.2	7.31	30
	Legend
	Column	Description
	Row	Row counter
	Accession	Database accession name
	Protein	Protein name
	MW [kDa]	Molecular weight of protein
	pI	Isoelectric point of protein
	#Alt. Proteins	Number of alternative matches
	Scores	Protein score in the format score (M:Mascot score; P:Phenyx score; S:Sequest score).
	#Peptides	Number of peptides identified
	SC [%]	Sequence coverage (%).
	RMS90 [ppm]	Deviation from predicted mass (root mean square value/root mean square 90% confidence value
	Rank	Ranking based on number of identified peptides.
