# Supplementary material for: The Effect of Bee Venom Peptides Melittin, Tertiapin, and Apamin on the Human Erythrocytes Ghosts: A Preliminary Study
Source: Metabolites. 2020 May 13;10(5):191. doi: 10.3390/metabo10050191 (PMC7281017; doi:10.3390/metabo10050191)
Supplement: Supplementary file 1 [file metabolites-10-00191-s001.zip › Supplementary files - revised/Table S7 List of proteins identified in control RBCs samples.xls]

## Sheet: New Sheet
Row	Accession	Protein	MW [kDa]	pI	#Alt. Proteins	Scores	#Peptides	SC [%]	RMS90 [ppm]	Rank
1	1433B_HUMAN	14-3-3 protein beta/alpha OS=Homo sapiens GN=YWHAB PE=1 SV=3	28.1	4.6	1	302.4 (M:302.4)	5	19.5	7.92	60
2	1433E_HUMAN	14-3-3 protein epsilon OS=Homo sapiens GN=YWHAE PE=1 SV=1	29.2	4.5	4	472.2 (M:472.2)	8	35.3	5.86	42
3	1433G_HUMAN	14-3-3 protein gamma OS=Homo sapiens GN=YWHAG PE=1 SV=2	28.3	4.7	1	174.6 (M:174.6)	3	13.0	7.16	87
4	1433Z_HUMAN	14-3-3 protein zeta/delta OS=Homo sapiens GN=YWHAZ PE=1 SV=1	27.7	4.6	1	240.8 (M:240.8)	5	16.7	9.25	71
5	PRS6A_HUMAN	26S protease regulatory subunit 6A OS=Homo sapiens GN=PSMC3 PE=1 SV=3	49.2	5.0	1	91.2 (M:91.2)	2	8.2	2.32	121
6	PRS7_HUMAN	26S protease regulatory subunit 7 OS=Homo sapiens GN=PSMC2 PE=1 SV=3	48.6	5.6	1	167.8 (M:167.8)	3	9.5	7.10	90
7	PSMD1_HUMAN	26S proteasome non-ATPase regulatory subunit 1 OS=Homo sapiens GN=PSMD1 PE=1 SV=2	105.8	5.1	1	47.0 (M:47.0)	1	1.3	7.00	141
8	PSMD2_HUMAN	26S proteasome non-ATPase regulatory subunit 2 OS=Homo sapiens GN=PSMD2 PE=1 SV=3	100.1	4.9	1	62.0 (M:62.0)	1	1.7	4.54	128
9	EM55_HUMAN	55 kDa erythrocyte membrane protein OS=Homo sapiens GN=MPP1 PE=1 SV=2	52.3	7.1	1	595.0 (M:595.0)	10	23.4	7.06	33
10	K6PL_HUMAN	6-phosphofructokinase, liver type OS=Homo sapiens GN=PFKL PE=1 SV=6	85.0	7.9	2	113.8 (M:113.8)	2	4.6	5.85	111
11	6PGD_HUMAN	6-phosphogluconate dehydrogenase, decarboxylating OS=Homo sapiens GN=PGD PE=1 SV=3	53.1	7.0	1	165.0 (M:165.0)	2	6.4	6.81	92
12	ACTC_HUMAN	Actin, alpha cardiac muscle 1 OS=Homo sapiens GN=ACTC1 PE=1 SV=1	42.0	5.1	4	984.2 (M:984.2)	14	25.2	5.24	20
13	ACTB_HUMAN	Actin, cytoplasmic 1 OS=Homo sapiens GN=ACTB PE=1 SV=1	41.7	5.2	7	2692.0 (M:2692.0)	25	61.1	6.51	5
14	ACPH_HUMAN	Acylamino-acid-releasing enzyme OS=Homo sapiens GN=APEH PE=1 SV=4	81.2	5.2	1	1287.4 (M:1287.4)	16	29.6	7.13	17
15	PUR8_HUMAN	Adenylosuccinate lyase OS=Homo sapiens GN=ADSL PE=1 SV=2	54.9	6.8	1	111.9 (M:111.9)	2	5.0	3.66	113
16	A16A1_HUMAN	Aldehyde dehydrogenase family 16 member A1 OS=Homo sapiens GN=ALDH16A1 PE=1 SV=2	85.1	6.4	1	182.3 (M:182.3)	3	6.4	4.07	83
17	ADDA_HUMAN	Alpha-adducin OS=Homo sapiens GN=ADD1 PE=1 SV=2	80.9	5.5	1	1705.9 (M:1705.9)	21	37.3	7.39	13
18	ANK1_HUMAN	Ankyrin-1 OS=Homo sapiens GN=ANK1 PE=1 SV=3	206.1	5.6	2	8077.5 (M:8077.5)	90	52.6	6.11	3
19	ANK3_HUMAN	Ankyrin-3 OS=Homo sapiens GN=ANK3 PE=1 SV=3	480.1	6.1	1	382.2 (M:382.2)	5	1.0	12.86	51
20	AQP1_HUMAN	Aquaporin-1 OS=Homo sapiens GN=AQP1 PE=1 SV=3	28.5	7.8	1	196.5 (M:196.5)	1	7.4	7.95	79
21	ACLY_HUMAN	ATP-citrate synthase OS=Homo sapiens GN=ACLY PE=1 SV=3	120.8	7.1	1	828.8 (M:828.8)	11	14.6	8.43	24
22	B3AT_HUMAN	Band 3 anion transport protein OS=Homo sapiens GN=SLC4A1 PE=1 SV=3	101.7	4.9	1	2366.1 (M:2366.1)	30	32.5	14.49	7
23	ACTBL_HUMAN	Beta-actin-like protein 2 OS=Homo sapiens GN=ACTBL2 PE=1 SV=2	42.0	5.3	1	524.1 (M:524.1)	8	12.2	6.05	38
24	ADDB_HUMAN	Beta-adducin OS=Homo sapiens GN=ADD2 PE=1 SV=3	80.8	5.6	1	1718.5 (M:1718.5)	20	31.5	6.49	12
25	PMGE_HUMAN	Bisphosphoglycerate mutase OS=Homo sapiens GN=BPGM PE=1 SV=2	30.0	6.1	1	762.3 (M:762.3)	11	49.8	12.82	28
26	BLMH_HUMAN	Bleomycin hydrolase OS=Homo sapiens GN=BLMH PE=1 SV=1	52.5	5.8	1	139.4 (M:139.4)	2	9.5	5.68	99
27	RHD_HUMAN	Blood group Rh(D) polypeptide OS=Homo sapiens GN=RHD PE=1 SV=3	45.2	9.4	2	59.7 (M:59.7)	1	2.2	17.33	132
28	C1TC_HUMAN	C-1-tetrahydrofolate synthase, cytoplasmic OS=Homo sapiens GN=MTHFD1 PE=1 SV=3	101.5	7.0	1	36.6 (M:36.6)	1	1.2	12.35	158
29	CALM_HUMAN	Calmodulin OS=Homo sapiens GN=CALM1 PE=1 SV=2	16.8	3.9	1	108.3 (M:108.3)	1	10.7	4.06	116
30	CPNS1_HUMAN	Calpain small subunit 1 OS=Homo sapiens GN=CAPNS1 PE=1 SV=1	28.3	4.9	1	138.0 (M:138.0)	1	5.6	5.36	100
31	CAN1_HUMAN	Calpain-1 catalytic subunit OS=Homo sapiens GN=CAPN1 PE=1 SV=1	81.8	5.4	1	431.1 (M:431.1)	8	13.2	6.14	43
32	ICAL_HUMAN	Calpastatin OS=Homo sapiens GN=CAST PE=1 SV=4	76.5	4.8	1	642.3 (M:642.3)	10	19.1	5.98	31
33	CALR_HUMAN	Calreticulin OS=Homo sapiens GN=CALR PE=1 SV=1	48.1	4.1	1	58.2 (M:58.2)	1	3.6	12.51	134
34	CAH1_HUMAN	Carbonic anhydrase 1 OS=Homo sapiens GN=CA1 PE=1 SV=2	28.9	6.7	1	1124.2 (M:1124.2)	13	65.1	5.58	18
35	CAH2_HUMAN	Carbonic anhydrase 2 OS=Homo sapiens GN=CA2 PE=1 SV=2	29.2	7.0	1	68.8 (M:68.8)	1	14.6	6.34	126
36	CASP5_HUMAN	Caspase-5 OS=Homo sapiens GN=CASP5 PE=2 SV=3	49.7	10.1	1	35.8 (M:35.8)	1	2.3	19.13	163
37	CATA_HUMAN	Catalase OS=Homo sapiens GN=CAT PE=1 SV=3	59.7	7.0	1	3523.7 (M:3523.7)	40	67.4	6.68	4
38	CSN3_HUMAN	COP9 signalosome complex subunit 3 OS=Homo sapiens GN=COPS3 PE=1 SV=3	47.8	6.2	1	55.8 (M:55.8)	1	2.8	4.91	135
39	CSN6_HUMAN	COP9 signalosome complex subunit 6 OS=Homo sapiens GN=COPS6 PE=1 SV=1	36.1	5.4	1	35.2 (M:35.2)	1	4.6	6.88	165
40	CAND1_HUMAN	Cullin-associated NEDD8-dissociated protein 1 OS=Homo sapiens GN=CAND1 PE=1 SV=2	136.3	5.4	1	130.6 (M:130.6)	3	3.1	9.60	106
41	DIDO1_HUMAN	Death-inducer obliterator 1 OS=Homo sapiens GN=DIDO1 PE=1 SV=5	243.7	8.9	1	64.4 (M:64.4)	2	1.7	23.12	127
42	HEM2_HUMAN	Delta-aminolevulinic acid dehydratase OS=Homo sapiens GN=ALAD PE=1 SV=1	36.3	6.4	1	1117.7 (M:1117.7)	18	48.8	7.22	19
43	DEMA_HUMAN	Dematin OS=Homo sapiens GN=EPB49 PE=1 SV=3	45.5	9.5	1	901.1 (M:901.1)	11	35.8	6.44	23
44	TOP2B_HUMAN	DNA topoisomerase 2-beta OS=Homo sapiens GN=TOP2B PE=1 SV=3	183.2	8.8	1	51.1 (M:51.1)	1	1.7	27.74	139
45	DCTN2_HUMAN	Dynactin subunit 2 OS=Homo sapiens GN=DCTN2 PE=1 SV=4	44.2	5.0	1	52.8 (M:52.8)	1	3.7	7.38	137
46	STOM_HUMAN	Erythrocyte band 7 integral membrane protein OS=Homo sapiens GN=STOM PE=1 SV=3	31.7	8.9	1	548.6 (M:548.6)	9	30.2	7.84	36
47	EPB42_HUMAN	Erythrocyte membrane protein band 4.2 OS=Homo sapiens GN=EPB42 PE=1 SV=3	77.0	9.3	1	1883.6 (M:1883.6)	26	37.0	7.43	10
48	EXOC8_HUMAN	Exocyst complex component 8 OS=Homo sapiens GN=EXOC8 PE=1 SV=2	81.7	5.2	1	59.4 (M:59.4)	1	2.9	6.97	133
49	FBX7_HUMAN	F-box only protein 7 OS=Homo sapiens GN=FBXO7 PE=1 SV=1	58.5	6.1	1	137.8 (M:137.8)	3	6.7	11.74	101
50	BLVRB_HUMAN	Flavin reductase (NADPH) OS=Homo sapiens GN=BLVRB PE=1 SV=3	22.1	7.9	1	341.8 (M:341.8)	4	28.2	6.07	56
51	FLOT1_HUMAN	Flotillin-1 OS=Homo sapiens GN=FLOT1 PE=1 SV=3	47.3	7.8	1	156.4 (M:156.4)	5	15.5	5.37	97
52	FLOT2_HUMAN	Flotillin-2 OS=Homo sapiens GN=FLOT2 PE=1 SV=2	47.0	5.0	1	126.1 (M:126.1)	3	8.4	5.27	107
53	ALDOA_HUMAN	Fructose-bisphosphate aldolase A OS=Homo sapiens GN=ALDOA PE=1 SV=2	39.4	9.2	1	250.6 (M:250.6)	5	23.6	6.77	68
54	GSH1_HUMAN	Glutamate--cysteine ligase catalytic subunit OS=Homo sapiens GN=GCLC PE=1 SV=2	72.7	5.7	1	46.6 (M:46.6)	1	2.0	3.29	143
55	G3P_HUMAN	Glyceraldehyde-3-phosphate dehydrogenase OS=Homo sapiens GN=GAPDH PE=1 SV=3	36.0	9.3	1	910.2 (M:910.2)	12	46.9	9.29	22
56	GLPA_HUMAN	Glycophorin-A OS=Homo sapiens GN=GYPA PE=1 SV=2	16.3	5.2	1	177.7 (M:177.7)	1	20.0	14.15	84
57	GLPC_HUMAN	Glycophorin-C OS=Homo sapiens GN=GYPC PE=1 SV=1	13.8	4.5	1	271.1 (M:271.1)	1	20.3	4.91	65
58	GMPR1_HUMAN	GMP reductase 1 OS=Homo sapiens GN=GMPR PE=1 SV=1	37.4	6.7	1	201.5 (M:201.5)	3	9.0	5.62	78
59	GAPR1_HUMAN	Golgi-associated plant pathogenesis-related protein 1 OS=Homo sapiens GN=GLIPR2 PE=1 SV=3	17.2	10.0	1	45.0 (M:45.0)	1	8.4	5.52	144
60	GAPD1_HUMAN	GTPase-activating protein and VPS9 domain-containing protein 1 OS=Homo sapiens GN=GAPVD1 PE=1 SV=2	164.9	5.0	1	46.9 (M:46.9)	1	0.7	1.63	142
61	HSP71_HUMAN	Heat shock 70 kDa protein 1A/1B OS=Homo sapiens GN=HSPA1A PE=1 SV=5	70.0	5.4	4	475.5 (M:475.5)	8	17.0	4.28	41
62	HSP74_HUMAN	Heat shock 70 kDa protein 4 OS=Homo sapiens GN=HSPA4 PE=1 SV=4	94.3	5.0	1	285.3 (M:285.3)	5	7.7	6.41	62
63	HSP7C_HUMAN	Heat shock cognate 71 kDa protein OS=Homo sapiens GN=HSPA8 PE=1 SV=1	70.9	5.2	3	1346.2 (M:1346.2)	16	28.6	6.83	16
64	TRAP1_HUMAN	Heat shock protein 75 kDa, mitochondrial OS=Homo sapiens GN=TRAP1 PE=1 SV=3	80.1	9.0	1	81.4 (M:81.4)	2	3.6	11.65	122
65	HS90A_HUMAN	Heat shock protein HSP 90-alpha OS=Homo sapiens GN=HSP90AA1 PE=1 SV=5	84.6	4.8	5	721.0 (M:721.0)	12	19.7	5.73	30
66	HBA_HUMAN	Hemoglobin subunit alpha OS=Homo sapiens GN=HBA1 PE=1 SV=2	15.2	9.4	2	2264.6 (M:2264.6)	20	96.5	7.18	8
67	HBB_HUMAN	Hemoglobin subunit beta OS=Homo sapiens GN=HBB PE=1 SV=2	16.0	6.9	1	2443.4 (M:2443.4)	22	95.2	6.02	6
68	HBD_HUMAN	Hemoglobin subunit delta OS=Homo sapiens GN=HBD PE=1 SV=2	16.0	9.1	1	1748.0 (M:1748.0)	17	92.5	6.12	11
69	HBE_HUMAN	Hemoglobin subunit epsilon OS=Homo sapiens GN=HBE1 PE=1 SV=2	16.2	9.4	1	134.2 (M:134.2)	3	21.1	6.54	102
70	HBG2_HUMAN	Hemoglobin subunit gamma-2 OS=Homo sapiens GN=HBG2 PE=1 SV=2	16.1	6.8	2	161.8 (M:161.8)	3	28.6	4.67	93
71	F10A1_HUMAN	Hsc70-interacting protein OS=Homo sapiens GN=ST13 PE=1 SV=2	41.3	5.0	3	352.6 (M:352.6)	5	13.0	4.70	55
72	HPRT_HUMAN	Hypoxanthine-guanine phosphoribosyltransferase OS=Homo sapiens GN=HPRT1 PE=1 SV=2	24.6	6.2	1	35.1 (M:35.1)	1	6.4	2.30	167
73	IMB1_HUMAN	Importin subunit beta-1 OS=Homo sapiens GN=KPNB1 PE=1 SV=2	97.1	4.5	1	159.4 (M:159.4)	2	4.9	3.86	95
74	IQCC_HUMAN	IQ domain-containing protein C OS=Homo sapiens GN=IQCC PE=2 SV=2	53.0	9.3	1	40.0 (M:40.0)	1	2.1	4.54	152
75	KELL_HUMAN	Kell blood group glycoprotein OS=Homo sapiens GN=KEL PE=1 SV=2	82.8	9.1	1	59.9 (M:59.9)	1	4.2	14.64	131
76	K1C10_HUMAN	Keratin, type I cytoskeletal 10 OS=Homo sapiens GN=KRT10 PE=1 SV=6	58.8	5.0	7	423.2 (M:423.2)	8	17.3	5.68	46
77	K1C9_HUMAN	Keratin, type I cytoskeletal 9 OS=Homo sapiens GN=KRT9 PE=1 SV=3	62.0	5.0	1	630.1 (M:630.1)	5	17.8	5.21	32
78	K2C1_HUMAN	Keratin, type II cytoskeletal 1 OS=Homo sapiens GN=KRT1 PE=1 SV=6	66.0	8.8	1	807.8 (M:807.8)	9	19.9	4.91	25
79	K22E_HUMAN	Keratin, type II cytoskeletal 2 epidermal OS=Homo sapiens GN=KRT2 PE=1 SV=2	65.4	8.9	1	169.6 (M:169.6)	4	9.9	3.46	89
80	LDHB_HUMAN	L-lactate dehydrogenase B chain OS=Homo sapiens GN=LDHB PE=1 SV=2	36.6	5.7	4	477.2 (M:477.2)	5	24.6	7.31	40
81	MDHC_HUMAN	Malate dehydrogenase, cytoplasmic OS=Homo sapiens GN=MDH1 PE=1 SV=4	36.4	7.7	1	37.7 (M:37.7)	1	3.0	5.11	155
82	CNNM2_HUMAN	Metal transporter CNNM2 OS=Homo sapiens GN=CNNM2 PE=1 SV=2	96.6	6.0	1	37.9 (M:37.9)	1	0.9	19.99	154
83	MD2L1_HUMAN	Mitotic spindle assembly checkpoint protein MAD2A OS=Homo sapiens GN=MAD2L1 PE=1 SV=1	23.5	4.9	1	36.2 (M:36.2)	1	4.4	21.32	159
84	PUR6_HUMAN	Multifunctional protein ADE2 OS=Homo sapiens GN=PAICS PE=1 SV=3	47.0	7.7	1	218.6 (M:218.6)	3	10.6	5.63	74
85	PNCB_HUMAN	Nicotinate phosphoribosyltransferase OS=Homo sapiens GN=NAPRT1 PE=1 SV=2	57.5	5.4	1	183.8 (M:183.8)	4	11.9	5.39	82
86	NIF3L_HUMAN	NIF3-like protein 1 OS=Homo sapiens GN=NIF3L1 PE=1 SV=2	41.9	6.2	1	35.3 (M:35.3)	1	2.9	12.60	164
87	NSF1C_HUMAN	NSFL1 cofactor p47 OS=Homo sapiens GN=NSFL1C PE=1 SV=2	40.5	4.9	1	429.3 (M:429.3)	6	29.2	5.80	44
88	NOL6_HUMAN	Nucleolar protein 6 OS=Homo sapiens GN=NOL6 PE=1 SV=2	127.5	8.0	1	35.2 (M:35.2)	1	0.8	7.01	166
89	NDKA_HUMAN	Nucleoside diphosphate kinase A OS=Homo sapiens GN=NME1 PE=1 SV=1	17.1	5.8	3	161.1 (M:161.1)	5	37.5	13.22	94
90	NP1L4_HUMAN	Nucleosome assembly protein 1-like 4 OS=Homo sapiens GN=NAP1L4 PE=1 SV=1	42.8	4.4	1	40.2 (M:40.2)	1	2.9	15.86	151
91	PRDX1_HUMAN	Peroxiredoxin-1 OS=Homo sapiens GN=PRDX1 PE=1 SV=1	22.1	9.2	1	520.2 (M:520.2)	6	47.7	6.31	39
92	PRDX2_HUMAN	Peroxiredoxin-2 OS=Homo sapiens GN=PRDX2 PE=1 SV=5	21.9	5.6	1	1619.4 (M:1619.4)	15	68.7	5.02	14
93	PRDX6_HUMAN	Peroxiredoxin-6 OS=Homo sapiens GN=PRDX6 PE=1 SV=3	25.0	6.0	1	174.3 (M:174.3)	4	18.3	8.01	88
94	PI42A_HUMAN	Phosphatidylinositol 5-phosphate 4-kinase type-2 alpha OS=Homo sapiens GN=PIP4K2A PE=1 SV=2	46.2	6.5	1	214.9 (M:214.9)	3	11.8	6.53	75
95	PHIPL_HUMAN	Phytanoyl-CoA hydroxylase-interacting protein-like OS=Homo sapiens GN=PHYHIPL PE=2 SV=3	42.5	6.0	1	41.0 (M:41.0)	1	2.4	31.06	149
96	PA1B3_HUMAN	Platelet-activating factor acetylhydrolase IB subunit gamma OS=Homo sapiens GN=PAFAH1B3 PE=1 SV=1	25.7	6.4	1	101.8 (M:101.8)	1	9.1	5.95	118
97	CWC25_HUMAN	Pre-mRNA-splicing factor CWC25 homolog OS=Homo sapiens GN=CWC25 PE=1 SV=1	49.6	10.7	1	41.0 (M:41.0)	1	1.6	33.30	148
98	PSME1_HUMAN	Proteasome activator complex subunit 1 OS=Homo sapiens GN=PSME1 PE=1 SV=1	28.7	5.7	1	253.6 (M:253.6)	4	15.3	7.08	67
99	PSME2_HUMAN	Proteasome activator complex subunit 2 OS=Homo sapiens GN=PSME2 PE=1 SV=4	27.4	5.4	1	424.4 (M:424.4)	8	36.0	8.19	45
100	PSMF1_HUMAN	Proteasome inhibitor PI31 subunit OS=Homo sapiens GN=PSMF1 PE=1 SV=2	29.8	5.4	1	284.7 (M:284.7)	4	25.1	6.29	63
101	PSA1_HUMAN	Proteasome subunit alpha type-1 OS=Homo sapiens GN=PSMA1 PE=1 SV=1	29.5	6.2	1	176.2 (M:176.2)	3	12.5	5.47	86
102	PSA2_HUMAN	Proteasome subunit alpha type-2 OS=Homo sapiens GN=PSMA2 PE=1 SV=2	25.9	7.7	1	229.4 (M:229.4)	3	17.9	4.85	72
103	PSA3_HUMAN	Proteasome subunit alpha type-3 OS=Homo sapiens GN=PSMA3 PE=1 SV=2	28.4	5.1	1	282.0 (M:282.0)	5	23.9	6.73	64
104	PSA4_HUMAN	Proteasome subunit alpha type-4 OS=Homo sapiens GN=PSMA4 PE=1 SV=1	29.5	8.7	1	355.5 (M:355.5)	7	37.5	8.28	54
105	PSA5_HUMAN	Proteasome subunit alpha type-5 OS=Homo sapiens GN=PSMA5 PE=1 SV=3	26.4	4.6	1	131.4 (M:131.4)	2	9.1	4.59	105
106	PSA6_HUMAN	Proteasome subunit alpha type-6 OS=Homo sapiens GN=PSMA6 PE=1 SV=1	27.4	6.4	1	204.8 (M:204.8)	3	16.7	7.30	77
107	PSA7_HUMAN	Proteasome subunit alpha type-7 OS=Homo sapiens GN=PSMA7 PE=1 SV=1	27.9	9.3	2	243.4 (M:243.4)	4	30.2	3.84	69
108	PSB1_HUMAN	Proteasome subunit beta type-1 OS=Homo sapiens GN=PSMB1 PE=1 SV=2	26.5	9.1	1	288.7 (M:288.7)	4	22.8	7.31	61
109	PSB2_HUMAN	Proteasome subunit beta type-2 OS=Homo sapiens GN=PSMB2 PE=1 SV=1	22.8	6.6	1	336.9 (M:336.9)	5	35.8	7.46	57
110	PSB3_HUMAN	Proteasome subunit beta type-3 OS=Homo sapiens GN=PSMB3 PE=1 SV=2	22.9	6.2	1	158.4 (M:158.4)	2	13.7	5.72	96
111	PSB4_HUMAN	Proteasome subunit beta type-4 OS=Homo sapiens GN=PSMB4 PE=1 SV=4	29.2	5.6	1	305.5 (M:305.5)	4	22.7	6.78	59
112	PSB5_HUMAN	Proteasome subunit beta type-5 OS=Homo sapiens GN=PSMB5 PE=1 SV=3	28.5	6.5	1	365.2 (M:365.2)	6	23.6	7.54	53
113	PSB6_HUMAN	Proteasome subunit beta type-6 OS=Homo sapiens GN=PSMB6 PE=1 SV=4	25.3	4.7	1	176.9 (M:176.9)	4	13.4	5.95	85
114	PSB7_HUMAN	Proteasome subunit beta type-7 OS=Homo sapiens GN=PSMB7 PE=1 SV=1	29.9	8.8	1	76.8 (M:76.8)	2	4.0	4.94	124
115	41_HUMAN	Protein 4.1 OS=Homo sapiens GN=EPB41 PE=1 SV=4	97.0	5.3	3	1513.3 (M:1513.3)	21	27.1	5.39	15
116	AGO2_HUMAN	Protein argonaute-2 OS=Homo sapiens GN=EIF2C2 PE=1 SV=3	97.1	10.1	2	121.7 (M:121.7)	2	2.8	7.16	110
117	DDI2_HUMAN	Protein DDI1 homolog 2 OS=Homo sapiens GN=DDI2 PE=1 SV=1	44.5	4.8	1	393.8 (M:393.8)	5	24.8	6.02	49
118	DIAP2_HUMAN	Protein diaphanous homolog 2 OS=Homo sapiens GN=DIAPH2 PE=1 SV=1	125.5	6.2	1	35.0 (M:35.0)	1	1.9	19.33	168
119	S10A6_HUMAN	Protein S100-A6 OS=Homo sapiens GN=S100A6 PE=1 SV=1	10.2	5.2	1	41.0 (M:41.0)	1	8.9	4.71	147
120	TGM2_HUMAN	Protein-glutamine gamma-glutamyltransferase 2 OS=Homo sapiens GN=TGM2 PE=1 SV=2	77.3	5.0	1	111.1 (M:111.1)	3	5.5	3.61	114
121	PNPH_HUMAN	Purine nucleoside phosphorylase OS=Homo sapiens GN=PNP PE=1 SV=2	32.1	6.5	1	796.4 (M:796.4)	12	46.0	6.51	26
122	DEOC_HUMAN	Putative deoxyribose-phosphate aldolase OS=Homo sapiens GN=DERA PE=1 SV=2	35.2	9.8	1	99.2 (M:99.2)	3	10.4	10.23	119
123	TPM3L_HUMAN	Putative tropomyosin alpha-3 chain-like protein OS=Homo sapiens PE=5 SV=2	26.3	4.3	1	366.3 (M:366.3)	6	23.8	9.12	52
124	KPYR_HUMAN	Pyruvate kinase isozymes R/L OS=Homo sapiens GN=PKLR PE=1 SV=2	61.8	8.8	1	124.3 (M:124.3)	1	4.9	5.35	108
125	RADI_HUMAN	Radixin OS=Homo sapiens GN=RDX PE=1 SV=1	68.5	6.0	3	113.3 (M:113.3)	3	4.8	6.10	112
126	RAP1B_HUMAN	Ras-related protein Rap-1b OS=Homo sapiens GN=RAP1B PE=1 SV=1	20.8	5.5	3	61.8 (M:61.8)	1	6.5	11.64	129
127	RAP2B_HUMAN	Ras-related protein Rap-2b OS=Homo sapiens GN=RAP2B PE=1 SV=1	20.5	4.6	1	42.5 (M:42.5)	1	6.6	8.00	146
128	AL1A1_HUMAN	Retinal dehydrogenase 1 OS=Homo sapiens GN=ALDH1A1 PE=1 SV=2	54.8	6.3	1	735.8 (M:735.8)	13	32.1	9.71	29
129	PRPS1_HUMAN	Ribose-phosphate pyrophosphokinase 1 OS=Homo sapiens GN=PRPS1 PE=1 SV=2	34.8	6.6	3	317.9 (M:317.9)	5	20.1	9.33	58
130	ESTD_HUMAN	S-formylglutathione hydrolase OS=Homo sapiens GN=ESD PE=1 SV=2	31.4	6.6	1	102.5 (M:102.5)	1	7.8	3.52	117
131	SKP1_HUMAN	S-phase kinase-associated protein 1 OS=Homo sapiens GN=SKP1 PE=1 SV=2	18.6	4.2	1	132.8 (M:132.8)	2	12.9	5.78	104
132	SBP1_HUMAN	Selenium-binding protein 1 OS=Homo sapiens GN=SELENBP1 PE=1 SV=2	52.4	5.9	1	80.3 (M:80.3)	2	4.4	2.70	123
133	2AAA_HUMAN	Serine/threonine-protein phosphatase 2A 65 kDa regulatory subunit A alpha isoform OS=Homo sapiens GN=PPP2R1A PE=1 SV=4	65.3	4.9	2	50.3 (M:50.3)	1	2.9	0.90	140
134	SH3L1_HUMAN	SH3 domain-binding glutamic acid-rich-like protein OS=Homo sapiens GN=SH3BGRL PE=1 SV=1	12.8	5.1	1	133.4 (M:133.4)	3	40.4	6.60	103
135	GTR1_HUMAN	Solute carrier family 2, facilitated glucose transporter member 1 OS=Homo sapiens GN=SLC2A1 PE=1 SV=2	54.0	9.6	1	581.4 (M:581.4)	7	14.0	6.30	34
136	SPTA1_HUMAN	Spectrin alpha chain, erythrocyte OS=Homo sapiens GN=SPTA1 PE=1 SV=5	279.8	4.8	1	18535.1 (M:18535.1)	185	72.8	10.75	1
137	SPTB1_HUMAN	Spectrin beta chain, erythrocyte OS=Homo sapiens GN=SPTB PE=1 SV=5	246.3	5.0	4	15048.2 (M:15048.2)	161	71.6	8.68	2
138	STML3_HUMAN	Stomatin-like protein 3 OS=Homo sapiens GN=STOML3 PE=1 SV=1	32.1	9.6	1	51.8 (M:51.8)	1	2.4	7.74	138
139	STIP1_HUMAN	Stress-induced-phosphoprotein 1 OS=Homo sapiens GN=STIP1 PE=1 SV=1	62.6	6.4	1	165.4 (M:165.4)	3	7.9	6.02	91
140	SCOT1_HUMAN	Succinyl-CoA:3-ketoacid-coenzyme A transferase 1, mitochondrial OS=Homo sapiens GN=OXCT1 PE=1 SV=1	56.1	7.8	1	40.4 (M:40.4)	1	2.9	29.60	150
141	TCPA_HUMAN	T-complex protein 1 subunit alpha OS=Homo sapiens GN=TCP1 PE=1 SV=1	60.3	5.7	1	391.1 (M:391.1)	7	11.9	5.54	50
142	TCPB_HUMAN	T-complex protein 1 subunit beta OS=Homo sapiens GN=CCT2 PE=1 SV=4	57.5	6.0	1	421.4 (M:421.4)	6	16.4	4.75	47
143	TCPD_HUMAN	T-complex protein 1 subunit delta OS=Homo sapiens GN=CCT4 PE=1 SV=4	57.9	9.0	1	196.0 (M:196.0)	4	13.0	8.03	80
144	TCPE_HUMAN	T-complex protein 1 subunit epsilon OS=Homo sapiens GN=CCT5 PE=1 SV=1	59.6	5.3	1	243.2 (M:243.2)	3	8.5	4.24	70
145	TCPH_HUMAN	T-complex protein 1 subunit eta OS=Homo sapiens GN=CCT7 PE=1 SV=2	59.3	8.6	1	228.7 (M:228.7)	6	17.7	3.91	73
146	TCPG_HUMAN	T-complex protein 1 subunit gamma OS=Homo sapiens GN=CCT3 PE=1 SV=4	60.5	6.1	1	261.0 (M:261.0)	6	14.5	7.22	66
147	TCPQ_HUMAN	T-complex protein 1 subunit theta OS=Homo sapiens GN=CCT8 PE=1 SV=4	59.6	5.3	1	207.3 (M:207.3)	4	7.7	7.06	76
148	TCPZ_HUMAN	T-complex protein 1 subunit zeta OS=Homo sapiens GN=CCT6A PE=1 SV=3	58.0	6.2	2	110.4 (M:110.4)	2	4.1	2.82	115
149	TERA_HUMAN	Transitional endoplasmic reticulum ATPase OS=Homo sapiens GN=VCP PE=1 SV=4	89.3	5.0	1	2142.5 (M:2142.5)	27	40.7	5.89	9
150	GCN1L_HUMAN	Translational activator GCN1 OS=Homo sapiens GN=GCN1L1 PE=1 SV=6	292.6	7.6	1	38.0 (M:38.0)	1	0.4	29.91	153
151	TPIS_HUMAN	Triosephosphate isomerase OS=Homo sapiens GN=TPI1 PE=1 SV=3	30.8	5.6	1	61.1 (M:61.1)	1	4.5	10.92	130
152	TRI44_HUMAN	Tripartite motif-containing protein 44 OS=Homo sapiens GN=TRIM44 PE=1 SV=1	38.4	4.0	1	42.6 (M:42.6)	1	4.4	11.60	145
153	TMOD1_HUMAN	Tropomodulin-1 OS=Homo sapiens GN=TMOD1 PE=1 SV=1	40.5	4.9	1	961.9 (M:961.9)	8	36.2	7.61	21
154	TPM1_HUMAN	Tropomyosin alpha-1 chain OS=Homo sapiens GN=TPM1 PE=1 SV=2	32.7	4.5	1	536.2 (M:536.2)	9	22.2	8.34	37
155	TPM3_HUMAN	Tropomyosin alpha-3 chain OS=Homo sapiens GN=TPM3 PE=1 SV=1	32.8	4.5	3	795.6 (M:795.6)	13	29.2	7.05	27
156	TR19L_HUMAN	Tumor necrosis factor receptor superfamily member 19L OS=Homo sapiens GN=RELT PE=1 SV=1	46.1	10.2	1	36.2 (M:36.2)	1	2.6	17.50	160
157	UBP14_HUMAN	Ubiquitin carboxyl-terminal hydrolase 14 OS=Homo sapiens GN=USP14 PE=1 SV=3	56.0	5.1	1	93.1 (M:93.1)	2	6.3	9.23	120
158	UBP5_HUMAN	Ubiquitin carboxyl-terminal hydrolase 5 OS=Homo sapiens GN=USP5 PE=1 SV=2	95.7	4.8	1	401.8 (M:401.8)	6	9.2	5.60	48
159	RL40_HUMAN	Ubiquitin-60S ribosomal protein L40 OS=Homo sapiens GN=UBA52 PE=1 SV=2	14.7	10.7	4	69.0 (M:69.0)	2	17.2	10.00	125
160	UBE2O_HUMAN	Ubiquitin-conjugating enzyme E2 O OS=Homo sapiens GN=UBE2O PE=1 SV=3	141.2	4.9	1	185.0 (M:185.0)	3	5.4	5.02	81
161	UBA1_HUMAN	Ubiquitin-like modifier-activating enzyme 1 OS=Homo sapiens GN=UBA1 PE=1 SV=3	117.8	5.4	1	144.0 (M:144.0)	4	5.4	5.05	98
162	YM012_HUMAN	Uncharacterized protein DKFZp434B061 OS=Homo sapiens PE=2 SV=2	59.4	13.6	1	55.0 (M:55.0)	1	5.5	23.88	136
163	YA047_HUMAN	Uncharacterized protein LOC388588 OS=Homo sapiens PE=1 SV=1	8.7	10.1	1	121.8 (M:121.8)	2	15.4	7.98	109
164	CB076_HUMAN	UPF0538 protein C2orf76 OS=Homo sapiens GN=C2orf76 PE=2 SV=3	14.6	6.5	1	36.9 (M:36.9)	1	10.3	2.74	156
165	RD23A_HUMAN	UV excision repair protein RAD23 homolog A OS=Homo sapiens GN=RAD23A PE=1 SV=1	39.6	4.4	1	563.0 (M:563.0)	5	21.2	9.04	35
166	XIRP2_HUMAN	Xin actin-binding repeat-containing protein 2 OS=Homo sapiens GN=XIRP2 PE=1 SV=2	382.1	6.0	1	36.6 (M:36.6)	1	0.5	22.24	157
167	ZN648_HUMAN	Zinc finger protein 648 OS=Homo sapiens GN=ZNF648 PE=1 SV=1	62.3	10.2	1	36.1 (M:36.1)	1	2.1	5.97	161
168	ZN790_HUMAN	Zinc finger protein 790 OS=Homo sapiens GN=ZNF790 PE=2 SV=2	74.5	9.9	1	35.8 (M:35.8)	1	1.4	26.38	162
	Legend
	Column	Description
	Row	Row counter
	Accession	Database accession name
	Protein	Protein name
	MW [kDa]	Molecular weight of protein
	pI	Isoelectric point of protein
	#Alt. Proteins	Number of alternative matches
	Scores	Protein score in the format score (M:Mascot score; P:Phenyx score; S:Sequest score).
	#Peptides	Number of peptides identified
	SC [%]	Sequence coverage (%).
	RMS90 [ppm]	Deviation from predicted mass (root mean square value/root mean square 90% confidence value
	Rank	Ranking based on number of identified peptides.
